# Supplementary material for: Iclaprim mesylate displaying a hydrogen-bonded mol­ecular tape
Source: Acta Crystallogr E Crystallogr Commun. 2023 Jan 1;79(Pt 1):24–7. doi: 10.1107/S2056989022011689 (PMC9815135; doi:10.1107/S2056989022011689)
Supplement: Supplementary file 1 [file e-79-00024-sup1.cif]

##############################################################################
#                                                                            #
# This CIF contains the data in a paper accepted for publication in          #
# Acta Crystallographica Section E. It conforms to the requirements of       #
# Notes for Authors for Acta Crystallographica Section E, and has been       #
# peer reviewed under the auspices of the IUCr Commission on Journals.       #
#                                                                            #
# Full details of the Crystallographic Information File format               #
# are given in the paper "The Crystallographic Information File (CIF):       #
# a New Standard Archive File for Crystallography" by S. R. Hall, F. H.      #
# Allen and I. D. Brown [Acta Cryst. (1991), A47, 655-685].                  #
#                                                                            #
# The current version of the core CIF dictionary is obtainable from          #
# ftp://ftp.iucr.org/pub/cif_core.dic.                                       #
#                                                                            #
# Software is freely available for graphical display of the structure(s)     #
# in this CIF. For information consult the CIF software page                 #
# http://www.iucr.org/resources/cif/software.                                #
#                                                                            #
# This file may be used for bona fide research purposes within the           #
# scientific community so long as proper attribution is given to the journal # 
# article from which it was obtained.                                        #
#                                                                            #
##############################################################################
data_I
_audit_creation_method     SHELXL-2014/6
_journal_date_recd_electronic     2022-11-16
_journal_date_accepted     2022-12-06
_journal_name_full     'Acta Crystallographica, Section E'
_journal_year     2023
_journal_volume     79
_journal_issue      1
_journal_page_first     0
_journal_page_last     0
_journal_paper_category     GO
_journal_paper_doi     10.1107/S2056989022011689
_journal_coeditor_code     WM5666
_publ_contact_author_name     'Thomas Gelbrich'
_publ_contact_author_address
;
University of Innsbruck
Institute of Pharmacy
Innrain 52
6020 Innsbruck
Austria
;
_publ_contact_author_email     'thomas.gelbrich@uibk.ac.at'
_publ_contact_author_fax     ?
_publ_contact_author_phone     '+43 512507 58651'
_publ_section_title
;
Iclaprim mesylate displaying a hydrogen-bonded molecular tape
;
loop_
    _publ_author_name
    _publ_author_footnote
    _publ_author_address
    'Neuner, Sandro' .
;
University of Innsbruck
Department of General, Inorganic and Theoretical Chemistry
Innrain 80-82
6020 Innsbruck
Austria
;
    'Gelbrich, Thomas' .
;
University of Innsbruck
Institute of Pharmacy
Innrain 52
6020 Innsbruck
Austria
;
    'Wurst, Klaus' .
;
University of Innsbruck
Department of General, Inorganic and Theoretical Chemistry
Innrain 80-82
6020 Innsbruck
Austria
;
    'Spreitz, Josef' .
;
Aglycon Dr. Spreitz KG
Europapark 1
A-8412 Allerheiligen b. Wildon
Austria
;
    'Nerdinger, Sven' .
;
Sandoz GmbH
Biochemiestrasse 10
6250 Kundl
Austria
;
    'Griesser, Ulrich J.' .
;
University of Innsbruck
Institute of Pharmacy
Innrain 52
6020 Innsbruck
Austria
;
    'Stefinovic, Marijan' .
;
Sandoz GmbH
Biochemiestrasse 10
6250 Kundl
Austria
;
    'Schottenberger, Herwig' .
;
University of Innsbruck
Department of General, Inorganic and Theoretical Chemistry
Innrain 80-82
6020 Innsbruck
Austria
;
_publ_section_synopsis
;
Iclaprim and mesylate molecules are linked into a hydrogen-bonded molecular
tape, the central section of which is composed of fused rings.
;
_chemical_name_systematic
;\
2,6-Diamino-5-[(2-cyclopropyl-7,8-dimethoxy-<i>2H</i>-1-benzopyran-5-\
yl)methyl]pyrimidin-1-ium methanesulfonate
;
_chemical_name_common     'Iclaprim mesylate'
_chemical_formula_moiety     'C19 H23 N4 O3 +, C H3 O3 S -'
_chemical_formula_sum     'C20 H26 N4 O6 S'
_chemical_formula_iupac     'C19 H23 N4 O3 +, C H3 O3 S -'
_chemical_formula_weight     450.51
_chemical_melting_point     ?
_space_group_crystal_system     triclinic
_space_group_name_H-M_alt     'P -1'
_space_group_name_Hall     '-P 1'
loop_
    _space_group_symop_operation_xyz
    'x, y, z'
    '-x, -y, -z'
_cell_length_a     5.4726(3)
_cell_length_b     8.8450(4)
_cell_length_c     22.1395(11)
_cell_angle_alpha     98.094(2)
_cell_angle_beta     93.754(2)
_cell_angle_gamma     98.919(2)
_cell_volume     1043.98(9)
_cell_formula_units_Z     2
_cell_measurement_reflns_used     9886
_cell_measurement_theta_min     2.3
_cell_measurement_theta_max     25.3
_cell_measurement_temperature     223(2)
_exptl_crystal_description     prism
_exptl_crystal_colour     colourless
_exptl_crystal_size_max     0.210
_exptl_crystal_size_mid     0.180
_exptl_crystal_size_min     0.030
_exptl_crystal_density_diffrn     1.433
_exptl_crystal_density_meas     ?
_exptl_crystal_density_method     ?
_exptl_crystal_F_000     476
_exptl_absorpt_coefficient_mu     0.201
_exptl_absorpt_correction_type     multi-scan
_exptl_absorpt_process_details
;
(<i>TWINABS</i>; Bruker, 2013)
;
_exptl_absorpt_correction_T_min     0.910
_exptl_absorpt_correction_T_max     0.971
_diffrn_ambient_temperature     223(2)
_diffrn_source     'Incoatec Microfocus'
_diffrn_radiation_type     MoK\a
_diffrn_radiation_wavelength     0.71073
_diffrn_radiation_monochromator     'multi layered optics'
_diffrn_measurement_device_type     'Bruker D8 QUEST PHOTON 100'
_diffrn_measurement_method     '\f and \w scans'
_diffrn_detector_area_resol_mean     10.4
_diffrn_reflns_number     3851
_diffrn_reflns_av_unetI/netI     0.0209
_diffrn_reflns_theta_min     2.359
_diffrn_reflns_theta_max     25.405
_diffrn_reflns_theta_full     25.242
_diffrn_measured_fraction_theta_max     0.997
_diffrn_measured_fraction_theta_full     0.999
_diffrn_reflns_limit_h_min     -6
_diffrn_reflns_limit_h_max     6
_diffrn_reflns_limit_k_min     -10
_diffrn_reflns_limit_k_max     10
_diffrn_reflns_limit_l_min     -26
_diffrn_reflns_limit_l_max     10
_refine_special_details     ?
_reflns_number_total     3851
_reflns_number_gt     3507
_reflns_threshold_expression     'I > 2\s(I)'
_refine_ls_structure_factor_coef     Fsqd
_refine_ls_matrix_type     full
_refine_ls_R_factor_all     0.0488
_refine_ls_R_factor_gt     0.0426
_refine_ls_wR_factor_gt     0.1003
_refine_ls_wR_factor_ref     0.1038
_refine_ls_goodness_of_fit_ref     1.083
_refine_ls_restrained_S_all     1.441
_refine_ls_number_reflns     3851
_refine_ls_number_parameters     320
_refine_ls_number_restraints     10
_refine_ls_hydrogen_treatment     mixed
_refine_ls_weighting_scheme     calc
_refine_ls_weighting_details
              'w=1/[\s^2^(Fo^2^)+(0.0406P)^2^+0.7995P] where P=(Fo^2^+2Fc^2^)/3'
_atom_sites_solution_hydrogens     mixed
_atom_sites_solution_primary     direct
_atom_sites_solution_secondary     difmap
_refine_ls_shift/su_max     0.001
_refine_ls_shift/su_mean     0.000
_refine_diff_density_max     0.567
_refine_diff_density_min     -0.305
_refine_ls_extinction_method     SHELXL
_refine_ls_extinction_coef     0.026(3)
_refine_ls_extinction_expression
                                  'Fc^*^=kFc[1+0.001xFc^2^\l^3^/sin(2\q)]^-1/4^'
loop_
    _atom_type_symbol
    _atom_type_description
    _atom_type_scat_dispersion_real
    _atom_type_scat_dispersion_imag
    _atom_type_scat_source
    'C' 'C' 0.0033 0.0016
                         'International Tables Vol C Tables 4.2.6.8 and 6.1.1.4'
    'H' 'H' 0.0000 0.0000
                         'International Tables Vol C Tables 4.2.6.8 and 6.1.1.4'
    'N' 'N' 0.0061 0.0033
                         'International Tables Vol C Tables 4.2.6.8 and 6.1.1.4'
    'O' 'O' 0.0106 0.0060
                         'International Tables Vol C Tables 4.2.6.8 and 6.1.1.4'
    'S' 'S' 0.1246 0.1234
                         'International Tables Vol C Tables 4.2.6.8 and 6.1.1.4'
_computing_data_collection
;
APEX3 (Bruker, 2013)
;
_computing_cell_refinement
;
SAINT (Bruker, 2013)
;
_computing_data_reduction
;
SAINT (Bruker, 2013)
;
_computing_structure_solution
;
<i>SHELXT</i> (Sheldrick, 2015a)
;
_computing_structure_refinement
;
SHELXL (Sheldrick, 2015b)
;
_computing_molecular_graphics
;
XP in ShelXTL (Sheldrick, 2008), Mercury (Macrae <i>et al.</i>,  2020)
;
_computing_publication_material
;
PLATON (Spek, 2020) and publCIF (Westrip, 2010)
;
loop_
    _atom_site_type_symbol
    _atom_site_label
    _atom_site_fract_x
    _atom_site_fract_y
    _atom_site_fract_z
    _atom_site_U_iso_or_equiv
    _atom_site_adp_type
    _atom_site_calc_flag
    _atom_site_occupancy
    _atom_site_disorder_assembly
    _atom_site_disorder_group
    O O1 0.3058(4) 0.7951(2) 0.38547(8) 0.0428(5) Uani d 1 . .
    O O2 0.9479(4) 1.1480(2) 0.33158(8) 0.0413(5) Uani d 1 . .
    O O3 0.6716(4) 1.0418(2) 0.41560(7) 0.0418(5) Uani d 1 . .
    N N1 0.0557(4) 0.9523(2) 0.10508(8) 0.0239(4) Uani d 1 . .
    H H1N 0.015(5) 1.042(3) 0.1116(12) 0.035(7) Uiso d 1 . .
    N N2 0.0189(3) 0.7157(2) 0.03914(8) 0.0240(4) Uani d 1 . .
    N N3 -0.2450(4) 0.8895(2) 0.02407(10) 0.0314(5) Uani d 1 . .
    H H3A -0.292(5) 0.976(2) 0.0359(11) 0.030(7) Uiso d 1 . .
    H H3B -0.318(5) 0.831(3) -0.0091(10) 0.041(8) Uiso d 1 . .
    N N4 0.2945(4) 0.5524(2) 0.05307(9) 0.0296(4) Uani d 1 . .
    H H4A 0.215(5) 0.491(3) 0.0214(10) 0.042(8) Uiso d 1 . .
    H H4B 0.416(4) 0.528(3) 0.0742(11) 0.034(7) Uiso d 1 . .
    C C1 0.2336(4) 0.9125(2) 0.14129(10) 0.0230(5) Uani d 1 . .
    H H1 0.3024 0.9821 0.1765 0.028 Uiso calc 1 . .
    C C2 -0.0565(4) 0.8502(2) 0.05556(9) 0.0219(4) Uani d 1 . .
    C C3 0.2094(4) 0.6806(2) 0.07298(9) 0.0216(4) Uani d 1 . .
    C C4 0.3182(4) 0.7772(2) 0.12931(9) 0.0210(4) Uani d 1 . .
    C C5 0.5138(5) 0.7290(3) 0.17050(10) 0.0287(5) Uani d 1 . .
    H H5A 0.4704 0.6177 0.1715 0.034 Uiso calc 1 . .
    H H5B 0.6731 0.7464 0.1527 0.034 Uiso calc 1 . .
    C C6 0.5457(4) 0.8135(3) 0.23546(10) 0.0263(5) Uani d 1 . .
    C C7 0.7329(4) 0.9416(3) 0.25216(10) 0.0280(5) Uani d 1 . .
    H H7 0.8359 0.9748 0.2226 0.034 Uiso calc 1 . .
    C C8 0.7705(4) 1.0212(3) 0.31165(10) 0.0291(5) Uani d 1 . .
    C C9 0.6184(5) 0.9716(3) 0.35590(10) 0.0292(5) Uani d 1 . .
    C C10 0.4339(5) 0.8453(3) 0.33923(10) 0.0289(5) Uani d 1 . .
    C C11 0.3909(5) 0.7643(3) 0.27896(10) 0.0297(5) Uani d 1 . .
    C C12 0.1991(6) 0.6280(3) 0.26835(13) 0.0480(7) Uani d 1 . .
    H H12 0.1796 0.5622 0.2305 0.058 Uiso calc 1 . .
    C C13 0.0514(6) 0.5956(3) 0.31140(14) 0.0506(8) Uani d 1 . .
    H H13 -0.0684 0.5052 0.3038 0.061 Uiso calc 1 . .
    C C14 0.0691(5) 0.6975(4) 0.37117(13) 0.0477(7) Uani d 1 . .
    H H14 -0.0506 0.7688 0.3658 0.057 Uiso calc 1 . .
    C C15 0.0006(7) 0.6284(4) 0.42415(16) 0.0603(9) Uani d 1 . .
    H H15 0.088(6) 0.537(3) 0.4274(16) 0.072 Uiso d 1 . .
    C C16 -0.0784(9) 0.7122(6) 0.47930(19) 0.0775(11) Uani d 1 . .
    H H16A -0.051(8) 0.687(5) 0.5200(11) 0.093 Uiso d 1 . .
    H H16B -0.082(9) 0.821(3) 0.4736(19) 0.093 Uiso d 1 . .
    C C17 -0.2553(8) 0.5873(6) 0.4384(2) 0.0800(12) Uani d 1 . .
    H H17A -0.310(8) 0.490(3) 0.4518(19) 0.096 Uiso d 1 . .
    H H17B -0.369(7) 0.614(5) 0.4075(15) 0.096 Uiso d 1 . .
    C C18 1.1370(5) 1.1840(3) 0.29246(12) 0.0407(6) Uani d 1 . .
    H H18A 1.2567 1.2718 0.3128 0.061 Uiso calc 1 . .
    H H18B 1.0637 1.2093 0.2549 0.061 Uiso calc 1 . .
    H H18C 1.2199 1.0953 0.2830 0.061 Uiso calc 1 . .
    C C19 0.4888(7) 1.1252(4) 0.44003(14) 0.0568(8) Uani d 1 . .
    H H19A 0.5389 1.1668 0.4827 0.085 Uiso calc 1 . .
    H H19B 0.3308 1.0562 0.4368 0.085 Uiso calc 1 . .
    H H19C 0.4719 1.2095 0.4172 0.085 Uiso calc 1 . .
    S S1 0.73446(11) 0.29318(6) 0.12358(2) 0.02483(16) Uani d 1 . .
    O O4 0.9826(3) 0.26069(18) 0.14030(8) 0.0348(4) Uani d 1 . .
    O O5 0.5834(3) 0.16098(19) 0.08426(8) 0.0381(4) Uani d 1 . .
    O O6 0.7365(3) 0.43739(19) 0.09992(8) 0.0362(4) Uani d 1 . .
    C C20 0.5874(5) 0.3152(3) 0.19206(11) 0.0339(6) Uani d 1 . .
    H H20A 0.5974 0.2263 0.2127 0.051 Uiso calc 1 . .
    H H20B 0.4145 0.3227 0.1827 0.051 Uiso calc 1 . .
    H H20C 0.6694 0.4086 0.2185 0.051 Uiso calc 1 . .
loop_
    _atom_site_aniso_label
    _atom_site_aniso_U_11
    _atom_site_aniso_U_22
    _atom_site_aniso_U_33
    _atom_site_aniso_U_12
    _atom_site_aniso_U_13
    _atom_site_aniso_U_23
    O1 0.0498(11) 0.0446(10) 0.0295(9) -0.0066(9) 0.0072(8) 0.0039(8)
    O2 0.0414(11) 0.0421(10) 0.0327(9) -0.0078(8) 0.0035(8) -0.0043(8)
    O3 0.0470(12) 0.0497(11) 0.0230(8) 0.0026(9) 0.0004(8) -0.0070(7)
    N1 0.0272(10) 0.0169(9) 0.0275(10) 0.0082(8) -0.0012(8) 0.0003(7)
    N2 0.0252(10) 0.0222(9) 0.0236(9) 0.0068(8) -0.0005(8) -0.0014(7)
    N3 0.0311(11) 0.0299(11) 0.0323(11) 0.0133(9) -0.0084(9) -0.0021(9)
    N4 0.0301(11) 0.0273(10) 0.0288(10) 0.0134(9) -0.0077(9) -0.0094(8)
    C1 0.0248(11) 0.0207(10) 0.0221(10) 0.0037(9) -0.0009(9) -0.0002(8)
    C2 0.0227(11) 0.0224(10) 0.0214(10) 0.0048(9) 0.0037(9) 0.0041(8)
    C3 0.0221(11) 0.0206(10) 0.0217(10) 0.0036(9) 0.0026(9) 0.0018(8)
    C4 0.0222(11) 0.0204(10) 0.0201(10) 0.0041(9) 0.0025(9) 0.0013(8)
    C5 0.0334(13) 0.0278(11) 0.0256(11) 0.0133(10) -0.0025(10) -0.0002(9)
    C6 0.0306(12) 0.0270(11) 0.0226(11) 0.0145(10) -0.0033(9) 0.0003(9)
    C7 0.0283(12) 0.0320(12) 0.0247(11) 0.0085(10) 0.0025(9) 0.0040(9)
    C8 0.0291(13) 0.0280(11) 0.0288(12) 0.0052(10) -0.0027(10) 0.0017(9)
    C9 0.0342(13) 0.0318(12) 0.0205(11) 0.0071(10) -0.0019(9) 0.0005(9)
    C10 0.0348(13) 0.0284(11) 0.0251(11) 0.0090(10) 0.0017(10) 0.0059(9)
    C11 0.0321(13) 0.0267(11) 0.0291(11) 0.0064(10) -0.0038(11) 0.0020(9)
    C12 0.0526(18) 0.0426(15) 0.0401(15) -0.0066(14) 0.0002(14) -0.0057(12)
    C13 0.0493(18) 0.0459(16) 0.0488(17) -0.0112(14) 0.0013(14) 0.0034(13)
    C14 0.0366(15) 0.0582(18) 0.0450(16) -0.0016(13) 0.0020(13) 0.0079(13)
    C15 0.061(2) 0.0572(19) 0.062(2) -0.0019(17) 0.0203(17) 0.0109(16)
    C16 0.072(3) 0.097(3) 0.064(2) 0.002(3) 0.026(2) 0.019(2)
    C17 0.046(2) 0.112(3) 0.089(3) 0.002(2) 0.014(2) 0.048(3)
    C18 0.0365(15) 0.0428(14) 0.0404(14) -0.0013(12) 0.0012(12) 0.0081(12)
    C19 0.069(2) 0.0547(18) 0.0415(16) 0.0133(17) 0.0076(15) -0.0144(13)
    S1 0.0219(3) 0.0225(3) 0.0302(3) 0.0083(2) -0.0031(2) 0.0019(2)
    O4 0.0245(9) 0.0312(8) 0.0486(10) 0.0121(7) -0.0063(8) 0.0022(7)
    O5 0.0330(9) 0.0345(9) 0.0417(10) 0.0086(8) -0.0085(8) -0.0093(7)
    O6 0.0366(10) 0.0325(9) 0.0468(10) 0.0173(8) 0.0103(8) 0.0150(7)
    C20 0.0357(14) 0.0319(12) 0.0333(13) 0.0051(11) 0.0015(11) 0.0034(10)
_geom_special_details
;
 All esds (except the esd in the dihedral angle between two l.s. planes)
 are estimated using the full covariance matrix.  The cell esds are taken
 into account individually in the estimation of esds in distances, angles
 and torsion angles; correlations between esds in cell parameters are only
 used when they are defined by crystal symmetry.  An approximate (isotropic)
 treatment of cell esds is used for estimating esds involving l.s. planes.
;
loop_
    _geom_bond_atom_site_label_1
    _geom_bond_atom_site_label_2
    _geom_bond_site_symmetry_2
    _geom_bond_distance
    _geom_bond_publ_flag
    O1 C10 . 1.365(3) ?
    O1 C14 . 1.431(3) ?
    O2 C8 . 1.364(3) ?
    O2 C18 . 1.420(3) ?
    O3 C9 . 1.371(3) ?
    O3 C19 . 1.423(4) ?
    N1 C1 . 1.341(3) ?
    N1 C2 . 1.362(3) ?
    N1 H1N . 0.85(3) ?
    N2 C2 . 1.330(3) ?
    N2 C3 . 1.345(3) ?
    N3 C2 . 1.325(3) ?
    N3 H3A . 0.857(17) ?
    N3 H3B . 0.869(17) ?
    N4 C3 . 1.322(3) ?
    N4 H4A . 0.871(17) ?
    N4 H4B . 0.863(17) ?
    C1 C4 . 1.347(3) ?
    C1 H1 . 0.9400 ?
    C3 C4 . 1.444(3) ?
    C4 C5 . 1.510(3) ?
    C5 C6 . 1.510(3) ?
    C5 H5A . 0.9800 ?
    C5 H5B . 0.9800 ?
    C6 C7 . 1.394(3) ?
    C6 C11 . 1.395(3) ?
    C7 C8 . 1.390(3) ?
    C7 H7 . 0.9400 ?
    C8 C9 . 1.400(3) ?
    C9 C10 . 1.375(3) ?
    C10 C11 . 1.410(3) ?
    C11 C12 . 1.451(4) ?
    C12 C13 . 1.323(4) ?
    C12 H12 . 0.9400 ?
    C13 C14 . 1.481(4) ?
    C13 H13 . 0.9400 ?
    C14 C15 . 1.441(4) ?
    C14 H14 . 0.9900 ?
    C15 C17 . 1.458(5) ?
    C15 C16 . 1.463(5) ?
    C15 H15 . 1.007(18) ?
    C16 C17 . 1.500(6) ?
    C16 H16A . 0.965(19) ?
    C16 H16B . 0.988(19) ?
    C17 H17A . 0.958(19) ?
    C17 H17B . 0.971(19) ?
    C18 H18A . 0.9700 ?
    C18 H18B . 0.9700 ?
    C18 H18C . 0.9700 ?
    C19 H19A . 0.9700 ?
    C19 H19B . 0.9700 ?
    C19 H19C . 0.9700 ?
    S1 O6 . 1.4442(16) ?
    S1 O5 . 1.4588(17) ?
    S1 O4 . 1.4658(17) ?
    S1 C20 . 1.763(2) ?
    C20 H20A . 0.9700 ?
    C20 H20B . 0.9700 ?
    C20 H20C . 0.9700 ?
loop_
    _geom_angle_atom_site_label_1
    _geom_angle_atom_site_label_2
    _geom_angle_atom_site_label_3
    _geom_angle_site_symmetry_1
    _geom_angle_site_symmetry_3
    _geom_angle
    _geom_angle_publ_flag
    C10 O1 C14 . . 119.5(2) ?
    C8 O2 C18 . . 117.48(19) ?
    C9 O3 C19 . . 115.4(2) ?
    C1 N1 C2 . . 119.79(18) ?
    C1 N1 H1N . . 121.2(18) ?
    C2 N1 H1N . . 118.9(18) ?
    C2 N2 C3 . . 118.52(18) ?
    C2 N3 H3A . . 119.3(18) ?
    C2 N3 H3B . . 121.4(19) ?
    H3A N3 H3B . . 119(3) ?
    C3 N4 H4A . . 118.4(19) ?
    C3 N4 H4B . . 119.0(18) ?
    H4A N4 H4B . . 122(3) ?
    N1 C1 C4 . . 122.8(2) ?
    N1 C1 H1 . . 118.6 ?
    C4 C1 H1 . . 118.6 ?
    N3 C2 N2 . . 120.8(2) ?
    N3 C2 N1 . . 117.59(19) ?
    N2 C2 N1 . . 121.6(2) ?
    N4 C3 N2 . . 117.50(19) ?
    N4 C3 C4 . . 120.4(2) ?
    N2 C3 C4 . . 122.07(19) ?
    C1 C4 C3 . . 114.73(19) ?
    C1 C4 C5 . . 123.42(19) ?
    C3 C4 C5 . . 121.84(18) ?
    C6 C5 C4 . . 114.54(18) ?
    C6 C5 H5A . . 108.6 ?
    C4 C5 H5A . . 108.6 ?
    C6 C5 H5B . . 108.6 ?
    C4 C5 H5B . . 108.6 ?
    H5A C5 H5B . . 107.6 ?
    C7 C6 C11 . . 119.7(2) ?
    C7 C6 C5 . . 119.6(2) ?
    C11 C6 C5 . . 120.8(2) ?
    C8 C7 C6 . . 121.3(2) ?
    C8 C7 H7 . . 119.3 ?
    C6 C7 H7 . . 119.3 ?
    O2 C8 C7 . . 125.0(2) ?
    O2 C8 C9 . . 115.5(2) ?
    C7 C8 C9 . . 119.5(2) ?
    O3 C9 C10 . . 121.8(2) ?
    O3 C9 C8 . . 119.0(2) ?
    C10 C9 C8 . . 119.0(2) ?
    O1 C10 C9 . . 116.1(2) ?
    O1 C10 C11 . . 121.4(2) ?
    C9 C10 C11 . . 122.4(2) ?
    C6 C11 C10 . . 118.2(2) ?
    C6 C11 C12 . . 125.0(2) ?
    C10 C11 C12 . . 116.7(2) ?
    C13 C12 C11 . . 120.6(3) ?
    C13 C12 H12 . . 119.7 ?
    C11 C12 H12 . . 119.7 ?
    C12 C13 C14 . . 122.0(3) ?
    C12 C13 H13 . . 119.0 ?
    C14 C13 H13 . . 119.0 ?
    O1 C14 C15 . . 109.1(2) ?
    O1 C14 C13 . . 112.5(2) ?
    C15 C14 C13 . . 118.4(3) ?
    O1 C14 H14 . . 105.2 ?
    C15 C14 H14 . . 105.2 ?
    C13 C14 H14 . . 105.2 ?
    C14 C15 C17 . . 123.6(4) ?
    C14 C15 C16 . . 124.3(3) ?
    C17 C15 C16 . . 61.8(3) ?
    C14 C15 H15 . . 110(2) ?
    C17 C15 H15 . . 108(2) ?
    C16 C15 H15 . . 120(2) ?
    C15 C16 C17 . . 58.9(3) ?
    C15 C16 H16A . . 124(3) ?
    C17 C16 H16A . . 112(3) ?
    C15 C16 H16B . . 109(3) ?
    C17 C16 H16B . . 118(3) ?
    H16A C16 H16B . . 120(4) ?
    C15 C17 C16 . . 59.3(3) ?
    C15 C17 H17A . . 120(3) ?
    C16 C17 H17A . . 120(3) ?
    C15 C17 H17B . . 110(3) ?
    C16 C17 H17B . . 120(3) ?
    H17A C17 H17B . . 114(4) ?
    O2 C18 H18A . . 109.5 ?
    O2 C18 H18B . . 109.5 ?
    H18A C18 H18B . . 109.5 ?
    O2 C18 H18C . . 109.5 ?
    H18A C18 H18C . . 109.5 ?
    H18B C18 H18C . . 109.5 ?
    O3 C19 H19A . . 109.5 ?
    O3 C19 H19B . . 109.5 ?
    H19A C19 H19B . . 109.5 ?
    O3 C19 H19C . . 109.5 ?
    H19A C19 H19C . . 109.5 ?
    H19B C19 H19C . . 109.5 ?
    O6 S1 O5 . . 113.41(11) ?
    O6 S1 O4 . . 113.82(11) ?
    O5 S1 O4 . . 111.29(10) ?
    O6 S1 C20 . . 105.55(11) ?
    O5 S1 C20 . . 105.63(12) ?
    O4 S1 C20 . . 106.36(11) ?
    S1 C20 H20A . . 109.5 ?
    S1 C20 H20B . . 109.5 ?
    H20A C20 H20B . . 109.5 ?
    S1 C20 H20C . . 109.5 ?
    H20A C20 H20C . . 109.5 ?
    H20B C20 H20C . . 109.5 ?
loop_
    _geom_torsion_atom_site_label_1
    _geom_torsion_atom_site_label_2
    _geom_torsion_atom_site_label_3
    _geom_torsion_atom_site_label_4
    _geom_torsion_site_symmetry_1
    _geom_torsion_site_symmetry_2
    _geom_torsion_site_symmetry_3
    _geom_torsion_site_symmetry_4
    _geom_torsion
    _geom_torsion_publ_flag
    C2 N1 C1 C4 . . . . 3.6(3) ?
    C3 N2 C2 N3 . . . . -179.3(2) ?
    C3 N2 C2 N1 . . . . 0.5(3) ?
    C1 N1 C2 N3 . . . . 174.6(2) ?
    C1 N1 C2 N2 . . . . -5.3(3) ?
    C2 N2 C3 N4 . . . . -174.6(2) ?
    C2 N2 C3 C4 . . . . 5.9(3) ?
    N1 C1 C4 C3 . . . . 2.4(3) ?
    N1 C1 C4 C5 . . . . -178.4(2) ?
    N4 C3 C4 C1 . . . . 173.2(2) ?
    N2 C3 C4 C1 . . . . -7.3(3) ?
    N4 C3 C4 C5 . . . . -6.0(3) ?
    N2 C3 C4 C5 . . . . 173.5(2) ?
    C1 C4 C5 C6 . . . . 20.0(3) ?
    C3 C4 C5 C6 . . . . -160.8(2) ?
    C4 C5 C6 C7 . . . . -96.5(3) ?
    C4 C5 C6 C11 . . . . 83.8(3) ?
    C11 C6 C7 C8 . . . . 0.5(3) ?
    C5 C6 C7 C8 . . . . -179.1(2) ?
    C18 O2 C8 C7 . . . . -12.6(3) ?
    C18 O2 C8 C9 . . . . 167.6(2) ?
    C6 C7 C8 O2 . . . . -179.5(2) ?
    C6 C7 C8 C9 . . . . 0.3(3) ?
    C19 O3 C9 C10 . . . . -70.3(3) ?
    C19 O3 C9 C8 . . . . 115.5(3) ?
    O2 C8 C9 O3 . . . . -6.2(3) ?
    C7 C8 C9 O3 . . . . 174.0(2) ?
    O2 C8 C9 C10 . . . . 179.5(2) ?
    C7 C8 C9 C10 . . . . -0.3(3) ?
    C14 O1 C10 C9 . . . . 161.4(2) ?
    C14 O1 C10 C11 . . . . -23.3(4) ?
    O3 C9 C10 O1 . . . . 0.6(3) ?
    C8 C9 C10 O1 . . . . 174.7(2) ?
    O3 C9 C10 C11 . . . . -174.6(2) ?
    C8 C9 C10 C11 . . . . -0.5(4) ?
    C7 C6 C11 C10 . . . . -1.3(3) ?
    C5 C6 C11 C10 . . . . 178.4(2) ?
    C7 C6 C11 C12 . . . . -176.3(2) ?
    C5 C6 C11 C12 . . . . 3.4(4) ?
    O1 C10 C11 C6 . . . . -173.7(2) ?
    C9 C10 C11 C6 . . . . 1.3(4) ?
    O1 C10 C11 C12 . . . . 1.8(4) ?
    C9 C10 C11 C12 . . . . 176.7(2) ?
    C6 C11 C12 C13 . . . . -176.0(3) ?
    C10 C11 C12 C13 . . . . 8.9(4) ?
    C11 C12 C13 C14 . . . . 1.7(5) ?
    C10 O1 C14 C15 . . . . 165.4(3) ?
    C10 O1 C14 C13 . . . . 31.8(4) ?
    C12 C13 C14 O1 . . . . -21.4(4) ?
    C12 C13 C14 C15 . . . . -150.4(3) ?
    O1 C14 C15 C17 . . . . 149.3(4) ?
    C13 C14 C15 C17 . . . . -80.3(5) ?
    O1 C14 C15 C16 . . . . 72.7(5) ?
    C13 C14 C15 C16 . . . . -156.8(4) ?
    C14 C15 C16 C17 . . . . 113.3(4) ?
    C14 C15 C17 C16 . . . . -114.3(4) ?
loop_
    _geom_hbond_atom_site_label_D
    _geom_hbond_atom_site_label_H
    _geom_hbond_atom_site_label_A
    _geom_hbond_site_symmetry_A
    _geom_hbond_distance_DH
    _geom_hbond_distance_HA
    _geom_hbond_distance_DA
    _geom_hbond_angle_DHA
    N1 H1N O4 1_465 0.85(3) 1.99(3) 2.827(2) 168(3)
    N3 H3A O5 1_465 0.857(17) 2.058(18) 2.896(3) 166(2)
    N3 H3B O5 2_565 0.869(17) 2.15(2) 2.871(3) 140(2)
    N4 H4A N2 2_565 0.871(17) 2.265(19) 3.107(3) 163(2)
    N4 H4B O6 . 0.863(17) 2.112(19) 2.948(3) 163(2)
_shelx_space_group_comment
;
The symmetry employed for this shelxl refinement is uniquely defined
by the following loop, which should always be used as a source of
symmetry information in preference to the above space-group names.
They are only intended as comments.
;
_shelx_estimated_absorpt_T_min     0.959
_shelx_estimated_absorpt_T_max     0.994
_shelx_hkl_file
;
   1   0   0 67.1792 0.83371   1
   2  -1  -1 231.349 2.59937  -2
   2   0   0 231.349 2.59937   1
   3   0   0 948.362 9.49128   1
   4  -2  -2 981.385 13.0772  -2
   4   0   0 981.385 13.0772   1
   5   0   0 -0.2103 0.95429   1
   6  -3  -3 150.378 3.74347  -2
   6   0   0 150.378 3.74347   1
   6  -4  -2 75.8445 3.29780  -2
  -6  -1   1 75.8445 3.29780   1
  -5  -1   1 57.9903 2.02099   1
   4  -3  -1 115.375 3.05550  -2
  -4  -1   1 115.375 3.05550   1
  -3  -1   1 114.212 1.81377   1
   2  -2   0 219.705 3.27419  -2
  -2  -1   1 219.705 3.27419   1
  -1  -1   1 3086.59 34.6771   1
   1  -1   1 880.722 7.97737   1
   2   0  -2 194.757 2.26669  -2
   2  -1   1 194.757 2.26669   1
   3  -1   1 145.156 1.96903   1
   4  -1  -3 10.4130 1.31058  -2
   4  -1   1 10.4130 1.31058   1
   5  -1   1 3.09504 1.01382   1
   6  -2  -4 7.11456 4.08261  -2
   6  -1   1 7.11456 4.08261   1
  -5  -2   2 53.0484 2.11445   1
   4  -4   0 180.132 2.85394  -2
  -4  -2   2 180.132 2.85394   1
  -3  -2   2 6.29033 0.59470   1
   2  -3   1 110.902 1.80715  -2
  -2  -2   2 110.902 1.80715   1
  -1  -2   2 99.8243 1.46027   1
   0  -2   2 1971.30 17.1898  -2
   0  -2   2 1971.30 17.1898   1
   1  -2   2 9999.99 89.4481   1
   2   1  -3 652.744 6.24571  -2
   2  -2   2 652.744 6.24571   1
   3  -2   2 328.152 3.92846   1
   4   0  -4 374.165 5.52645  -2
   4  -2   2 374.165 5.52645   1
   5  -2   2 21.7367 1.68061   1
   6  -1  -5 79.9796 3.91878  -2
   6  -2   2 79.9796 3.91878   1
  -5  -3   3 13.9491 1.39491   1
   4  -5   1 265.835 4.75465  -2
  -4  -3   3 265.835 4.75465   1
  -3  -3   3 16.0513 0.98176   1
   2  -4   2 55.2815 1.36857  -2
  -2  -3   3 55.2815 1.36857   1
  -1  -3   3 95.6922 1.35850   1
   0  -3   3 888.796 7.56229  -2
   0  -3   3 888.796 7.56229   1
   1  -3   3 7.03898 0.31262   1
   2   2  -4 614.660 6.31377  -2
   2  -3   3 614.660 6.31377   1
   3  -3   3 212.186 2.61495   1
   4   1  -5 81.7376 2.25749  -2
   4  -3   3 81.7376 2.25749   1
   5  -3   3 6.11964 1.06081   1
   6   0  -6 34.7435 4.90644  -2
   6  -3   3 34.7435 4.90644   1
  -5  -4   4 14.1993 1.60592   1
   4  -6   2 59.1373 2.11785  -2
  -4  -4   4 59.1373 2.11785   1
  -3  -4   4 93.7713 2.01778   1
   2  -5   3 26.7972 0.96788  -2
  -2  -4   4 26.7972 0.96788   1
  -1  -4   4 60.1119 1.08772   1
   0  -4   4 2038.66 17.7936  -2
   0  -4   4 2038.66 17.7936   1
   1  -4   4 13.0605 0.44888   1
   2   3  -5 543.659 5.55991  -2
   2  -4   4 543.659 5.55991   1
   3  -4   4 1017.99 11.8087   1
   4   2  -6 37.9592 1.81574  -2
   4  -4   4 37.9592 1.81574   1
   5  -4   4 15.6773 1.28102   1
   6   1  -7 5.33878 5.53612  -2
   6  -4   4 5.33878 5.53612   1
  -5  -5   5 53.2728 3.09591   1
   4  -7   3 20.0589 1.96677  -2
  -4  -5   5 20.0589 1.96677   1
  -3  -5   5 67.8545 1.81218   1
   2  -6   4 17.3425 1.04198  -2
  -2  -5   5 17.3425 1.04198   1
  -1  -5   5 58.2833 1.18159   1
   0  -5   5 5.81912 0.39472  -2
   0  -5   5 5.81912 0.39472   1
   1  -5   5 210.547 2.33520   1
   2   4  -6 167.417 2.27377  -2
   2  -5   5 167.417 2.27377   1
   3  -5   5 24.9166 1.00000   1
   4   3  -7 225.516 4.83014  -2
   4  -5   5 225.516 4.83014   1
   5  -5   5 15.1372 1.23898   1
   6   2  -8 32.5483 5.82487  -2
   6  -5   5 32.5483 5.82487   1
   4  -8   4 51.5073 3.39610  -2
  -4  -6   6 51.5073 3.39610   1
  -3  -6   6 0.23735 0.86452   1
   2  -7   5 198.366 3.14302  -2
  -2  -6   6 198.366 3.14302   1
  -1  -6   6 117.197 2.69131   1
   0  -6   6 668.169 7.64876  -2
   0  -6   6 668.169 7.64876   1
   1  -6   6 2.36156 0.42197   1
   2   5  -7 133.994 2.17746  -2
   2  -6   6 133.994 2.17746   1
   3  -6   6 784.123 8.14903   1
   4   4  -8 362.426 5.64921  -2
   4  -6   6 362.426 5.64921   1
   5  -6   6 76.4935 2.19169   1
   4  -9   5 61.1565 4.80343  -2
  -4  -7   7 61.1565 4.80343   1
  -3  -7   7 105.352 2.54380   1
   2  -8   6 73.7677 2.75986  -2
  -2  -7   7 73.7677 2.75986   1
  -1  -7   7 61.3205 2.00807   1
   0  -7   7 1.72150 0.99248  -2
   0  -7   7 1.72150 0.99248   1
   1  -7   7 23.6662 0.90947   1
   2   6  -8 91.2537 1.87742  -2
   2  -7   7 91.2537 1.87742   1
   3  -7   7 30.2277 1.25714   1
   4   5  -9 8.47269 2.06379  -2
   4  -7   7 8.47269 2.06379   1
   5  -7   7 28.4053 1.48714   1
  -3  -8   8 5.51184 2.34483   1
   2  -9   7 15.9079 2.56885  -2
  -2  -8   8 15.9079 2.56885   1
  -1  -8   8 16.1147 1.36203   1
   0  -8   8 0.12513 1.28849  -2
   0  -8   8 0.12513 1.28849   1
   1  -8   8 1.68307 0.56717   1
   2   7  -9 118.081 2.07306  -2
   2  -8   8 118.081 2.07306   1
   3  -8   8 9.23044 0.94945   1
   4   6 -10 140.685 4.11288  -2
   4  -8   8 140.685 4.11288   1
   2 -10   8 66.5566 5.87133  -2
  -2  -9   9 66.5566 5.87133   1
  -1  -9   9 31.5031 1.98715   1
   0  -9   9 29.6573 1.89167  -2
   0  -9   9 29.6573 1.89167   1
   1  -9   9 1.30636 0.99020   1
   2   8 -10 91.1489 2.00163  -2
   2  -9   9 91.1489 2.00163   1
   3  -9   9 26.3430 1.52756   1
   0 -10  10 8.11050 2.22727  -2
   0 -10  10 8.11050 2.22727   1
   1 -10  10 10.8751 1.42022   1
   2   9 -11 4.27507 1.75098  -2
   2 -10  10 4.27507 1.75098   1
   2   9 -12 21.1619 1.84510  -2
  -2  10 -11 21.1619 1.84510   1
  -1  10 -11 59.5400 2.70261   1
   0  10 -11 70.9938 4.05530  -2
   0  10 -11 70.9938 4.05530   1
  -3   9 -10 8.14634 1.15165   1
   2   8 -11 55.6940 1.71720  -2
  -2   9 -10 55.6940 1.71720   1
  -1   9 -10 11.0786 1.10022   1
   0   9 -10 19.8317 1.82925  -2
   0   9 -10 19.8317 1.82925   1
   1   9 -10 2.15481 1.60822   1
   2 -10   9 43.2564 5.53847  -2
   2   9 -10 43.2564 5.53847   1
   4   6 -11 10.4580 2.17559  -2
  -4   8  -9 10.4580 2.17559   1
  -3   8  -9 31.3316 1.44770   1
   2   7 -10 233.976 3.42730  -2
  -2   8  -9 233.976 3.42730   1
  -1   8  -9 66.0231 1.87753   1
   0   8  -9 4.63645 1.37937  -2
   0   8  -9 4.63645 1.37937   1
   1   8  -9 166.705 3.38957   1
   2  -9   8 10.9127 2.97807  -2
   2   8  -9 10.9127 2.97807   1
   3   8  -9 4.39367 2.38390   1
  -5   7  -8 -1.9845 0.90085   1
   4   5 -10 73.5234 2.93924  -2
  -4   7  -8 73.5234 2.93924   1
  -3   7  -8 2.18344 0.72971   1
   2   6  -9 360.135 4.56461  -2
  -2   7  -8 360.135 4.56461   1
  -1   7  -8 14.8313 0.74599   1
   0   7  -8 16.9948 1.23951  -2
   0   7  -8 16.9948 1.23951   1
   1   7  -8 37.2739 1.71966   1
   2  -8   7 9.72150 2.10203  -2
   2   7  -8 9.72150 2.10203   1
   3   7  -8 1.84907 0.97964   1
   4  -9   6 67.6901 4.76722  -2
   4   7  -8 67.6901 4.76722   1
  -5   6  -7 47.6803 2.01348   1
   4   4  -9 447.634 7.73893  -2
  -4   6  -7 447.634 7.73893   1
  -3   6  -7 46.0718 1.25658   1
   2   5  -8 91.7460 1.64229  -2
  -2   6  -7 91.7460 1.64229   1
  -1   6  -7 6.63271 0.48499   1
   0   6  -7 74.2838 1.66940  -2
   0   6  -7 74.2838 1.66940   1
   1   6  -7 19.5661 1.29320   1
   2  -7   6 671.067 8.35083  -2
   2   6  -7 671.067 8.35083   1
   3   6  -7 41.8833 1.65078   1
   4  -8   5 0.54302 3.61356  -2
   4   6  -7 0.54302 3.61356   1
  -5   5  -6 14.9858 1.24732   1
   4   3  -8 107.342 4.16636  -2
  -4   5  -6 107.342 4.16636   1
  -3   5  -6 32.3415 0.94637   1
   2   4  -7 14.4683 0.77417  -2
  -2   5  -6 14.4683 0.77417   1
  -1   5  -6 218.469 2.40786   1
   0   5  -6 340.547 3.60519  -2
   0   5  -6 340.547 3.60519   1
   1   5  -6 91.9949 1.86270   1
   2  -6   5 21.3903 1.05985  -2
   2   5  -6 21.3903 1.05985   1
   3   5  -6 255.586 3.85551   1
   4  -7   4 277.557 6.26956  -2
   4   5  -6 277.557 6.26956   1
   5   5  -6 24.0570 2.03145   1
   6   1  -8 17.9251 5.48037  -2
  -6   4  -5 17.9251 5.48037   1
  -5   4  -5 69.1741 2.15029   1
   4   2  -7 151.239 2.70182  -2
  -4   4  -5 151.239 2.70182   1
  -3   4  -5 366.081 4.26236   1
   2   3  -6 1368.33 12.5056  -2
  -2   4  -5 1368.33 12.5056   1
  -1   4  -5 202.471 2.09283   1
   0   4  -5 168.244 1.94970  -2
   0   4  -5 168.244 1.94970   1
   1   4  -5 5.99559 0.40532   1
   2  -5   4 23.6914 0.97908  -2
   2   4  -5 23.6914 0.97908   1
   3   4  -5 62.6509 1.69613   1
   4  -6   3 107.069 3.14208  -2
   4   4  -5 107.069 3.14208   1
   5   4  -5 15.9768 1.57920   1
   6   0  -7 12.9782 5.00778  -2
  -6   3  -4 12.9782 5.00778   1
  -5   3  -4 66.2086 2.09365   1
   4   1  -6 199.265 4.12204  -2
  -4   3  -4 199.265 4.12204   1
  -3   3  -4 40.5058 1.05286   1
   2   2  -5 245.620 2.82121  -2
  -2   3  -4 245.620 2.82121   1
  -1   3  -4 1.68260 0.20661   1
   0   3  -4 406.278 4.03568  -2
   0   3  -4 406.278 4.03568   1
   1   3  -4 365.632 4.45439   1
   2  -4   3 801.294 9.43932  -2
   2   3  -4 801.294 9.43932   1
   3   3  -4 83.9133 2.11203   1
   4  -5   2 120.537 3.69213  -2
   4   3  -4 120.537 3.69213   1
   5   3  -4 144.167 3.57764   1
   6  -1  -6 33.5185 4.17768  -2
  -6   2  -3 33.5185 4.17768   1
  -5   2  -3 33.4123 2.04048   1
   4   0  -5 59.7039 1.95112  -2
  -4   2  -3 59.7039 1.95112   1
  -3   2  -3 7.46247 0.56765   1
   2   1  -4 331.841 3.66615  -2
  -2   2  -3 331.841 3.66615   1
  -1   2  -3 966.543 8.79669   1
   0   2  -3 1456.92 13.9254  -2
   0   2  -3 1456.92 13.9254   1
   1   2  -3 1841.53 23.1767   1
   2  -3   2 651.287 8.82807  -2
   2   2  -3 651.287 8.82807   1
   3   2  -3 40.3608 1.06950   1
   4  -4   1 16.1058 1.43181  -2
   4   2  -3 16.1058 1.43181   1
   5   2  -3 55.7171 1.90380   1
   6  -5   0 15.3217 3.81870  -2
   6   2  -3 15.3217 3.81870   1
   6  -2  -5 47.4354 4.33337  -2
  -6   1  -2 47.4354 4.33337   1
  -5   1  -2 -0.7820 0.91720   1
   4  -1  -4 201.372 3.59719  -2
  -4   1  -2 201.372 3.59719   1
  -3   1  -2 437.475 4.71340   1
   2   0  -3 46.4028 0.88539  -2
  -2   1  -2 46.4028 0.88539   1
  -1   1  -2 410.364 4.05469   1
   0   1  -2 393.738 5.32585  -2
   0   1  -2 393.738 5.32585   1
   1   1  -2 58.5311 1.07493   1
   2  -2   1 58.3905 1.05429  -2
   2   1  -2 58.3905 1.05429   1
   3   1  -2 18.3529 0.85577   1
   4  -3   0 79.5143 2.24946  -2
   4   1  -2 79.5143 2.24946   1
   5   1  -2 19.6859 1.26407   1
   6  -4  -1 42.9194 2.90879  -2
   6   1  -2 42.9194 2.90879   1
   6  -3  -4 119.825 3.99172  -2
  -6   0  -1 119.825 3.99172   1
  -5   0  -1 143.130 2.91023   1
   4  -2  -3 477.125 6.22302  -2
  -4   0  -1 477.125 6.22302   1
  -3   0  -1 2.98676 0.46525   1
   2  -1  -2 1493.89 14.6267  -2
  -2   0  -1 1493.89 14.6267   1
  -1   0  -1 220.463 2.42372   1
   1   0  -1 78.0527 0.93454   1
   2  -1   0 316.273 4.02987  -2
   2   0  -1 316.273 4.02987   1
   3   0  -1 178.615 2.44630   1
   4  -2  -1 320.207 5.81782  -2
   4   0  -1 320.207 5.81782   1
   5   0  -1 67.3324 2.33667   1
   6  -3  -2 12.3628 2.59613  -2
   6   0  -1 12.3628 2.59613   1
   6  -4  -3 2.92934 3.27232  -2
  -6  -1   0 2.92934 3.27232   1
  -5  -1   0 118.363 2.64056   1
   4  -3  -2 35.8232 2.22880  -2
  -4  -1   0 35.8232 2.22880   1
  -3  -1   0 3.15763 0.46913   1
   2  -2  -1 225.510 2.99859  -2
  -2  -1   0 225.510 2.99859   1
  -1  -1   0 1155.86 12.8786   1
   0  -1   0 1173.99 19.7676  -2
   0  -1   0 1173.99 19.7676   1
   1  -1   0 5275.56 47.3804   1
   2   0  -1 926.817 9.26887  -2
   2  -1   0 926.817 9.26887   1
   3  -1   0 28.4393 0.93238   1
   4  -1  -2 193.933 3.18152  -2
   4  -1   0 193.933 3.18152   1
   5  -1   0 75.7488 2.22963   1
   6  -2  -3 20.4827 2.40447  -2
   6  -1   0 20.4827 2.40447   1
   6  -5  -2 11.8512 4.96427  -2
  -6  -2   1 11.8512 4.96427   1
  -5  -2   1 0.56634 1.21276   1
   4  -4  -1 290.142 3.93464  -2
  -4  -2   1 290.142 3.93464   1
  -3  -2   1 49.5994 1.30871   1
   2  -3   0 693.192 9.21724  -2
  -2  -2   1 693.192 9.21724   1
  -1  -2   1 211.513 2.68035   1
   0  -2   1 307.825 2.89079  -2
   0  -2   1 307.825 2.89079   1
   1  -2   1 7414.50 62.6568   1
   2   1  -2 38.1019 0.81105  -2
   2  -2   1 38.1019 0.81105   1
   3  -2   1 1118.24 11.0772   1
   4   0  -3 50.1679 1.79782  -2
   4  -2   1 50.1679 1.79782   1
   5  -2   1 19.5410 1.28238   1
   6  -1  -4 63.1621 4.46150  -2
   6  -2   1 63.1621 4.46150   1
  -5  -3   2 20.9990 1.52272   1
   4  -5   0 435.611 5.94581  -2
  -4  -3   2 435.611 5.94581   1
  -3  -3   2 7.91803 0.86586   1
   2  -4   1 4.05885 0.77648  -2
  -2  -3   2 4.05885 0.77648   1
  -1  -3   2 184.322 2.27664   1
   0  -3   2 1050.62 9.26656  -2
   0  -3   2 1050.62 9.26656   1
   1  -3   2 29.8779 0.51631   1
   2   2  -3 1589.91 15.5710  -2
   2  -3   2 1589.91 15.5710   1
   3  -3   2 472.383 5.05570   1
   4   1  -4 52.0417 1.87254  -2
   4  -3   2 52.0417 1.87254   1
   5  -3   2 69.2387 2.46866   1
   6   0  -5 61.3313 5.43641  -2
   6  -3   2 61.3313 5.43641   1
  -5  -4   3 92.4466 2.80508   1
   4  -6   1 37.4274 1.95440  -2
  -4  -4   3 37.4274 1.95440   1
  -3  -4   3 114.903 2.23680   1
   2  -5   2 101.821 2.02018  -2
  -2  -4   3 101.821 2.02018   1
  -1  -4   3 448.177 5.06539   1
   0  -4   3 462.196 4.25362  -2
   0  -4   3 462.196 4.25362   1
   1  -4   3 10.2991 0.42792   1
   2   3  -4 2151.60 22.2906  -2
   2  -4   3 2151.60 22.2906   1
   3  -4   3 2.63353 0.53006   1
   4   2  -5 22.1637 1.45657  -2
   4  -4   3 22.1637 1.45657   1
   5  -4   3 4.62393 1.05056   1
   6   1  -6 -0.2413 4.99630  -2
   6  -4   3 -0.2413 4.99630   1
  -5  -5   4 10.0562 2.40237   1
   4  -7   2 44.1406 2.16466  -2
  -4  -5   4 44.1406 2.16466   1
  -3  -5   4 42.8608 1.59743   1
   2  -6   3 132.933 2.22866  -2
  -2  -5   4 132.933 2.22866   1
  -1  -5   4 176.021 2.41576   1
   0  -5   4 0.86758 0.37366  -2
   0  -5   4 0.86758 0.37366   1
   1  -5   4 43.4687 0.87760   1
   2   4  -5 68.8323 1.17591  -2
   2  -5   4 68.8323 1.17591   1
   3  -5   4 955.153 9.65563   1
   4   3  -6 464.385 7.26685  -2
   4  -5   4 464.385 7.26685   1
   5  -5   4 -0.4804 1.10415   1
   6   2  -7 30.6363 5.96688  -2
   6  -5   4 30.6363 5.96688   1
   4  -8   3 37.2864 3.22475  -2
  -4  -6   5 37.2864 3.22475   1
  -3  -6   5 14.8992 1.19843   1
   2  -7   4 75.0972 1.64901  -2
  -2  -6   5 75.0972 1.64901   1
  -1  -6   5 519.358 6.16220   1
   0  -6   5 365.110 4.32570  -2
   0  -6   5 365.110 4.32570   1
   1  -6   5 99.6358 1.52435   1
   2   5  -6 52.6045 1.44407  -2
   2  -6   5 52.6045 1.44407   1
   3  -6   5 2178.15 19.6628   1
   4   4  -7 13.0726 1.79718  -2
   4  -6   5 13.0726 1.79718   1
   5  -6   5 26.6219 1.46884   1
  -3  -7   6 26.3967 1.52567   1
   2  -8   5 148.433 3.58244  -2
  -2  -7   6 148.433 3.58244   1
  -1  -7   6 221.599 3.78997   1
   0  -7   6 11.1539 0.77545  -2
   0  -7   6 11.1539 0.77545   1
   1  -7   6 56.4815 1.23507   1
   2   6  -7 520.681 5.68042  -2
   2  -7   6 520.681 5.68042   1
   3  -7   6 89.4710 1.82625   1
   4   5  -8 46.2733 1.95733  -2
   4  -7   6 46.2733 1.95733   1
   5  -7   6 50.2484 1.70781   1
  -3  -8   7 2.37963 1.48095   1
   2  -9   6 93.0477 2.85067  -2
  -2  -8   7 93.0477 2.85067   1
  -1  -8   7 9.74936 1.22617   1
   0  -8   7 11.8860 1.45425  -2
   0  -8   7 11.8860 1.45425   1
   1  -8   7 80.4665 1.57270   1
   2   7  -8 3.55333 1.11811  -2
   2  -8   7 3.55333 1.11811   1
   3  -8   7 43.4780 1.53310   1
   4   6  -9 18.3158 2.07093  -2
   4  -8   7 18.3158 2.07093   1
   2 -10   7 13.2570 5.14386  -2
  -2  -9   8 13.2570 5.14386   1
  -1  -9   8 28.1328 1.90700   1
   0  -9   8 7.54266 1.60249  -2
   0  -9   8 7.54266 1.60249   1
   1  -9   8 34.3235 1.21052   1
   2   8  -9 26.4871 1.86912  -2
   2  -9   8 26.4871 1.86912   1
   3  -9   8 34.2107 1.60715   1
   4   7 -10 8.70942 2.56472  -2
   4  -9   8 8.70942 2.56472   1
   0 -10   9 6.05409 2.12235  -2
   0 -10   9 6.05409 2.12235   1
   1 -10   9 27.8441 1.70463   1
   2   9 -10 40.7467 2.22477  -2
   2 -10   9 40.7467 2.22477   1
  -1  10 -12 12.7444 1.83039   1
   0  10 -12 97.6968 2.98977  -2
   0  10 -12 97.6968 2.98977   1
  -3   9 -11 54.4161 1.93719   1
   2   8 -12 45.8980 2.29483  -2
  -2   9 -11 45.8980 2.29483   1
  -1   9 -11 14.1490 1.34461   1
   0   9 -11 2.87118 1.93386  -2
   0   9 -11 2.87118 1.93386   1
   1   9 -11 7.17172 2.04035   1
   2 -10  10 9.03847 4.98265  -2
   2   9 -11 9.03847 4.98265   1
   4   6 -12 20.4775 2.19522  -2
  -4   8 -10 20.4775 2.19522   1
  -3   8 -10 31.7211 1.53219   1
   2   7 -11 118.249 2.10305  -2
  -2   8 -10 118.249 2.10305   1
  -1   8 -10 129.101 2.44144   1
   0   8 -10 13.6162 1.79049  -2
   0   8 -10 13.6162 1.79049   1
   1   8 -10 69.6127 2.65974   1
   2  -9   9 83.6264 3.81755  -2
   2   8 -10 83.6264 3.81755   1
   3   8 -10 5.57504 2.49224   1
  -5   7  -9 31.8757 2.15201   1
   4   5 -11 108.603 2.70631  -2
  -4   7  -9 108.603 2.70631   1
  -3   7  -9 112.702 2.16383   1
   2   6 -10 657.865 6.95663  -2
  -2   7  -9 657.865 6.95663   1
  -1   7  -9 2.67242 0.50073   1
   0   7  -9 0.03075 1.12450  -2
   0   7  -9 0.03075 1.12450   1
   1   7  -9 14.4914 1.15855   1
   2  -8   8 214.479 4.99561  -2
   2   7  -9 214.479 4.99561   1
   3   7  -9 0.15568 1.68583   1
   4  -9   7 9.65912 3.43764  -2
   4   7  -9 9.65912 3.43764   1
  -5   6  -8 5.99778 0.87168   1
   4   4 -10 33.7538 1.59830  -2
  -4   6  -8 33.7538 1.59830   1
  -3   6  -8 126.707 2.12806   1
   2   5  -9 124.968 1.96984  -2
  -2   6  -8 124.968 1.96984   1
  -1   6  -8 30.6597 0.79217   1
   0   6  -8 1.69651 0.73303  -2
   0   6  -8 1.69651 0.73303   1
   1   6  -8 85.3029 2.29891   1
   2  -7   7 63.9844 2.36907  -2
   2   6  -8 63.9844 2.36907   1
   3   6  -8 95.3579 2.32343   1
   4  -8   6 -1.1232 3.07547  -2
   4   6  -8 -1.1232 3.07547   1
  -5   5  -7 54.1644 2.02123   1
   4   3  -9 34.3544 2.11953  -2
  -4   5  -7 34.3544 2.11953   1
  -3   5  -7 412.216 4.89915   1
   2   4  -8 174.385 2.38036  -2
  -2   5  -7 174.385 2.38036   1
  -1   5  -7 43.4750 0.80233   1
   0   5  -7 176.892 2.26352  -2
   0   5  -7 176.892 2.26352   1
   1   5  -7 119.726 2.17316   1
   2  -6   6 47.7579 1.45574  -2
   2   5  -7 47.7579 1.45574   1
   3   5  -7 222.625 3.49964   1
   4  -7   5 277.922 8.15210  -2
   4   5  -7 277.922 8.15210   1
   5   5  -7 2.38529 1.74736   1
  -5   4  -6 62.6910 2.00269   1
   4   2  -8 101.084 2.21205  -2
  -4   4  -6 101.084 2.21205   1
  -3   4  -6 119.065 1.88157   1
   2   3  -7 156.309 1.84996  -2
  -2   4  -6 156.309 1.84996   1
  -1   4  -6 531.086 5.18934   1
   0   4  -6 15.0880 0.59837  -2
   0   4  -6 15.0880 0.59837   1
   1   4  -6 96.3783 1.53376   1
   2  -5   5 162.252 2.51312  -2
   2   4  -6 162.252 2.51312   1
   3   4  -6 443.751 5.78764   1
   4  -6   4 110.171 3.15914  -2
   4   4  -6 110.171 3.15914   1
   5   4  -6 48.5864 2.44900   1
   6   0  -8 21.4977 4.71064  -2
  -6   3  -5 21.4977 4.71064   1
  -5   3  -5 41.6345 1.74995   1
   4   1  -7 45.1505 1.67761  -2
  -4   3  -5 45.1505 1.67761   1
  -3   3  -5 104.575 1.68734   1
   2   2  -6 3042.82 30.9884  -2
  -2   3  -5 3042.82 30.9884   1
  -1   3  -5 128.846 1.45592   1
   0   3  -5 133.540 1.63449  -2
   0   3  -5 133.540 1.63449   1
   1   3  -5 1.33111 0.34170   1
   2  -4   4 222.486 3.57089  -2
   2   3  -5 222.486 3.57089   1
   3   3  -5 0.99347 0.70405   1
   4  -5   3 300.808 5.03298  -2
   4   3  -5 300.808 5.03298   1
   5   3  -5 66.2580 2.70632   1
   6  -1  -7 23.6333 4.64899  -2
  -6   2  -4 23.6333 4.64899   1
  -5   2  -4 4.11601 0.95207   1
   4   0  -6 40.8037 1.54567  -2
  -4   2  -4 40.8037 1.54567   1
  -3   2  -4 160.401 2.25304   1
   2   1  -5 387.154 4.12248  -2
  -2   2  -4 387.154 4.12248   1
  -1   2  -4 1538.74 12.9988   1
   0   2  -4 548.457 6.21642  -2
   0   2  -4 548.457 6.21642   1
   1   2  -4 382.625 5.20085   1
   2  -3   3 512.223 6.32046  -2
   2   2  -4 512.223 6.32046   1
   3   2  -4 -0.0886 0.48374   1
   4  -4   2 346.393 4.48796  -2
   4   2  -4 346.393 4.48796   1
   5   2  -4 27.6911 1.43559   1
   6  -5   1 34.4379 3.85061  -2
   6   2  -4 34.4379 3.85061   1
   6  -2  -6 89.9299 5.48057  -2
  -6   1  -3 89.9299 5.48057   1
  -5   1  -3 19.4882 1.34093   1
   4  -1  -5 105.124 2.12744  -2
  -4   1  -3 105.124 2.12744   1
  -3   1  -3 112.582 1.78327   1
   2   0  -4 595.348 5.64920  -2
  -2   1  -3 595.348 5.64920   1
  -1   1  -3 2068.56 21.3916   1
   0   1  -3 399.011 7.96011  -2
   0   1  -3 399.011 7.96011   1
   1   1  -3 1949.07 24.5207   1
   2  -2   2 307.186 3.59931  -2
   2   1  -3 307.186 3.59931   1
   3   1  -3 0.33087 0.44326   1
   4  -3   1 31.8362 1.65275  -2
   4   1  -3 31.8362 1.65275   1
   5   1  -3 79.1348 2.25027   1
   6  -4   0 30.5103 3.24828  -2
   6   1  -3 30.5103 3.24828   1
   6  -3  -5 47.3057 3.62109  -2
  -6   0  -2 47.3057 3.62109   1
  -5   0  -2 56.5602 2.03451   1
   4  -2  -4 209.606 3.69580  -2
  -4   0  -2 209.606 3.69580   1
  -3   0  -2 217.025 2.63470   1
   2  -1  -3 232.935 2.80872  -2
  -2   0  -2 232.935 2.80872   1
  -1   0  -2 719.309 7.41729   1
   1   0  -2 29.4033 0.50107   1
   2  -1   1 80.5856 1.40860  -2
   2   0  -2 80.5856 1.40860   1
   3   0  -2 158.532 2.23142   1
   4  -2   0 100.138 2.89563  -2
   4   0  -2 100.138 2.89563   1
   5   0  -2 174.035 3.14314   1
   6  -3  -1 69.5409 3.07075  -2
   6   0  -2 69.5409 3.07075   1
   6  -4  -4 -1.1366 3.64077  -2
  -6  -1  -1 -1.1366 3.64077   1
  -5  -1  -1 52.6374 2.27209   1
   4  -3  -3 28.1353 2.02377  -2
  -4  -1  -1 28.1353 2.02377   1
  -3  -1  -1 100.990 1.69014   1
   2  -2  -2 351.103 4.01592  -2
  -2  -1  -1 351.103 4.01592   1
  -1  -1  -1 2192.93 22.0976   1
   0  -1  -1 110.736 1.33536  -2
   0  -1  -1 110.736 1.33536   1
   1  -1  -1 399.626 4.25756   1
   2   0   0 419.207 4.40636  -2
   2  -1  -1 419.207 4.40636   1
   3  -1  -1 12.1268 0.64286   1
   4  -1  -1 3.75992 1.46775  -2
   4  -1  -1 3.75992 1.46775   1
   5  -1  -1 6.71719 1.03765   1
   6  -2  -2 11.2474 2.97155  -2
   6  -1  -1 11.2474 2.97155   1
   6  -5  -3 15.9739 5.05700  -2
  -6  -2   0 15.9739 5.05700   1
  -5  -2   0 30.4472 1.82123   1
   4  -4  -2 51.2076 2.17805  -2
  -4  -2   0 51.2076 2.17805   1
  -3  -2   0 78.7934 1.66220   1
   2  -3  -1 1678.85 17.4598  -2
  -2  -2   0 1678.85 17.4598   1
  -1  -2   0 657.732 7.50670   1
   0  -2   0 2490.21 24.6967  -2
   0  -2   0 2490.21 24.6967   1
   1  -2   0 568.325 4.91415   1
  -2  -1   1 477.077 4.97071  -2
   2  -2   0 477.077 4.97071   1
   3  -2   0 370.304 4.34618   1
   4   0  -2 44.5191 1.73119  -2
   4  -2   0 44.5191 1.73119   1
   5  -2   0 34.6836 1.70284   1
   6  -1  -3 5.87534 2.03985  -2
   6  -2   0 5.87534 2.03985   1
  -5  -3   1 5.03020 1.43781   1
   4  -5  -1 186.834 3.25300  -2
  -4  -3   1 186.834 3.25300   1
  -3  -3   1 12.8808 0.96770   1
   2  -4   0 382.599 4.83299  -2
  -2  -3   1 382.599 4.83299   1
  -1  -3   1 1250.69 12.8027   1
   0  -3   1 295.877 2.92488  -2
   0  -3   1 295.877 2.92488   1
   1  -3   1 0.61824 0.20680   1
  -2  -2   2 39.6286 0.84633  -2
   2  -3   1 39.6286 0.84633   1
   3  -3   1 343.732 4.11568   1
   4   1  -3 17.5817 1.36917  -2
   4  -3   1 17.5817 1.36917   1
   5  -3   1 8.96182 1.06308   1
   6   0  -4 9.59219 4.96940  -2
   6  -3   1 9.59219 4.96940   1
  -5  -4   2 31.3578 1.89226   1
   4  -6   0 31.6547 1.93559  -2
  -4  -4   2 31.6547 1.93559   1
  -3  -4   2 81.1623 1.88356   1
   2  -5   1 9.61897 0.90475  -2
  -2  -4   2 9.61897 0.90475   1
  -1  -4   2 242.040 2.69832   1
   0  -4   2 383.318 3.57840  -2
   0  -4   2 383.318 3.57840   1
   1  -4   2 249.464 2.46418   1
  -2  -3   3 60.8224 1.01988  -2
   2  -4   2 60.8224 1.01988   1
   3  -4   2 2.57857 0.51824   1
   4   2  -4 146.264 2.79464  -2
   4  -4   2 146.264 2.79464   1
   5  -4   2 14.4159 1.43727   1
   6   1  -5 64.0140 5.47516  -2
   6  -4   2 64.0140 5.47516   1
  -5  -5   3 -1.9735 1.67988   1
   4  -7   1 118.928 2.86400  -2
  -4  -5   3 118.928 2.86400   1
  -3  -5   3 38.3217 1.56760   1
   2  -6   2 268.659 3.75706  -2
  -2  -5   3 268.659 3.75706   1
  -1  -5   3 2.26964 0.37116   1
   0  -5   3 678.444 6.44494  -2
   0  -5   3 678.444 6.44494   1
   1  -5   3 8.32057 0.46958   1
  -2  -4   4 59.2894 1.20625  -2
   2  -5   3 59.2894 1.20625   1
   3  -5   3 206.657 2.77727   1
   4   3  -5 116.574 3.06102  -2
   4  -5   3 116.574 3.06102   1
   5  -5   3 3.21451 1.03352   1
   6   2  -6 -1.6417 5.73659  -2
   6  -5   3 -1.6417 5.73659   1
   4  -8   2 16.8077 3.11320  -2
  -4  -6   4 16.8077 3.11320   1
  -3  -6   4 106.687 2.40029   1
   2  -7   3 12.7216 1.05892  -2
  -2  -6   4 12.7216 1.05892   1
  -1  -6   4 180.557 2.63210   1
   0  -6   4 93.9678 1.38946  -2
   0  -6   4 93.9678 1.38946   1
   1  -6   4 6.88547 0.48886   1
  -2  -5   5 7.07357 0.81450  -2
   2  -6   4 7.07357 0.81450   1
   3  -6   4 247.757 3.11611   1
   4   4  -6 314.652 4.41510  -2
   4  -6   4 314.652 4.41510   1
   5  -6   4 21.8873 1.36789   1
   4  -9   3 36.2714 7.39245  -2
  -4  -7   5 36.2714 7.39245   1
  -3  -7   5 21.9360 1.36720   1
   2  -8   4 96.6445 2.09379  -2
  -2  -7   5 96.6445 2.09379   1
  -1  -7   5 157.582 2.59759   1
   0  -7   5 206.837 2.71693  -2
   0  -7   5 206.837 2.71693   1
   1  -7   5 51.1811 1.23971   1
  -2  -6   6 405.504 4.60538  -2
   2  -7   5 405.504 4.60538   1
   3  -7   5 114.465 2.01845   1
   4   5  -7 364.321 5.03526  -2
   4  -7   5 364.321 5.03526   1
   5  -7   5 53.4072 1.79307   1
  -3  -8   6 13.0307 1.63191   1
   2  -9   5 20.2183 1.73219  -2
  -2  -8   6 20.2183 1.73219   1
  -1  -8   6 50.0386 2.15262   1
   0  -8   6 12.4202 0.85287  -2
   0  -8   6 12.4202 0.85287   1
   1  -8   6 54.0372 1.29928   1
  -2  -7   7 79.9708 1.73109  -2
   2  -8   6 79.9708 1.73109   1
   3  -8   6 144.479 2.48868   1
   4   6  -8 8.36873 2.01358  -2
   4  -8   6 8.36873 2.01358   1
   2 -10   6 21.6552 3.37261  -2
  -2  -9   7 21.6552 3.37261   1
  -1  -9   7 6.80367 1.63496   1
   0  -9   7 0.37975 1.40105  -2
   0  -9   7 0.37975 1.40105   1
   1  -9   7 41.6102 1.34500   1
  -2  -8   8 36.8902 1.76963  -2
   2  -9   7 36.8902 1.76963   1
   3  -9   7 59.5878 1.93247   1
   4   7  -9 16.7168 2.42464  -2
   4  -9   7 16.7168 2.42464   1
  -1 -10   8 14.5520 2.12855   1
   0 -10   8 57.6065 2.87118  -2
   0 -10   8 57.6065 2.87118   1
   1 -10   8 8.00599 1.35266   1
  -2  -9   9 36.9625 1.94143  -2
   2 -10   8 36.9625 1.94143   1
  -3   9 -12 0.46126 1.11035   1
   2   8 -13 13.2158 2.09034  -2
  -2   9 -12 13.2158 2.09034   1
  -1   9 -12 69.5964 2.49078   1
   0   9 -12 161.195 4.24621  -2
   0   9 -12 161.195 4.24621   1
   1   9 -12 48.3226 3.74770   1
  -2  10 -11 16.1741 5.41056  -2
   2   9 -12 16.1741 5.41056   1
   4   6 -13 17.8258 4.07699  -2
  -4   8 -11 17.8258 4.07699   1
  -3   8 -11 2.36513 0.91562   1
   2   7 -12 100.253 2.05988  -2
  -2   8 -11 100.253 2.05988   1
  -1   8 -11 119.103 2.52689   1
   0   8 -11 44.9935 2.53585  -2
   0   8 -11 44.9935 2.53585   1
   1   8 -11 190.380 4.72671   1
  -2   9 -10 89.7856 3.87565  -2
   2   8 -11 89.7856 3.87565   1
   3   8 -11 3.44394 2.10757   1
  -5   7 -10 2.96415 1.73907   1
   4   5 -12 161.242 4.14764  -2
  -4   7 -10 161.242 4.14764   1
  -3   7 -10 171.608 2.83277   1
   2   6 -11 429.748 5.11927  -2
  -2   7 -10 429.748 5.11927   1
  -1   7 -10 11.1433 0.72017   1
   0   7 -10 3.74841 0.97201  -2
   0   7 -10 3.74841 0.97201   1
   1   7 -10 -0.3755 1.17827   1
  -2   8  -9 492.262 8.81640  -2
   2   7 -10 492.262 8.81640   1
   3   7 -10 64.6056 3.00232   1
   4  -9   8 15.8097 6.92813  -2
   4   7 -10 15.8097 6.92813   1
  -5   6  -9 42.6831 2.57045   1
   4   4 -11 19.9505 1.24976  -2
  -4   6  -9 19.9505 1.24976   1
  -3   6  -9 163.521 3.06866   1
   2   5 -10 229.012 3.18458  -2
  -2   6  -9 229.012 3.18458   1
  -1   6  -9 122.942 1.54424   1
   0   6  -9 47.0614 1.46044  -2
   0   6  -9 47.0614 1.46044   1
   1   6  -9 82.2267 2.71378   1
  -2   7  -8 510.334 8.81438  -2
   2   6  -9 510.334 8.81438   1
   3   6  -9 72.6761 1.96199   1
   4  -8   7 -5.2557 3.59006  -2
   4   6  -9 -5.2557 3.59006   1
  -5   5  -8 5.28336 1.02587   1
   4   3 -10 55.4744 1.94180  -2
  -4   5  -8 55.4744 1.94180   1
  -3   5  -8 2.90480 0.44298   1
   2   4  -9 833.405 8.99525  -2
  -2   5  -8 833.405 8.99525   1
  -1   5  -8 126.950 1.49302   1
   0   5  -8 35.1906 1.03493  -2
   0   5  -8 35.1906 1.03493   1
   1   5  -8 64.7075 1.39628   1
  -2   6  -7 153.289 3.54873  -2
   2   5  -8 153.289 3.54873   1
   3   5  -8 10.0641 0.96517   1
   4  -7   6 132.416 3.39871  -2
   4   5  -8 132.416 3.39871   1
   5   5  -8 17.9535 1.97391   1
  -5   4  -7 7.34944 1.03422   1
   4   2  -9 136.428 2.84259  -2
  -4   4  -7 136.428 2.84259   1
  -3   4  -7 534.226 6.05470   1
   2   3  -8 218.675 2.75685  -2
  -2   4  -7 218.675 2.75685   1
  -1   4  -7 537.560 4.89758   1
   0   4  -7 118.613 1.74361  -2
   0   4  -7 118.613 1.74361   1
   1   4  -7 482.261 5.49719   1
  -2   5  -6 23.1960 0.97318  -2
   2   4  -7 23.1960 0.97318   1
   3   4  -7 115.674 2.26755   1
   4  -6   5 3.72043 2.71542  -2
   4   4  -7 3.72043 2.71542   1
   5   4  -7 35.4945 2.18284   1
   6   0  -9 8.05743 4.63257  -2
  -6   3  -6 8.05743 4.63257   1
  -5   3  -6 64.1845 1.97523   1
   4   1  -8 80.8748 2.07980  -2
  -4   3  -6 80.8748 2.07980   1
  -3   3  -6 64.3381 1.30003   1
   2   2  -7 55.9943 1.12302  -2
  -2   3  -6 55.9943 1.12302   1
  -1   3  -6 5.95772 0.31450   1
   0   3  -6 426.435 4.88167  -2
   0   3  -6 426.435 4.88167   1
   1   3  -6 183.579 2.54011   1
  -2   4  -5 970.284 12.8260  -2
   2   3  -6 970.284 12.8260   1
   3   3  -6 5.80509 0.87907   1
   4  -5   4 234.025 3.76451  -2
   4   3  -6 234.025 3.76451   1
   5   3  -6 63.5142 2.25516   1
   6  -1  -8 23.6782 4.87644  -2
  -6   2  -5 23.6782 4.87644   1
  -5   2  -5 124.644 2.52031   1
   4   0  -7 37.0044 1.52339  -2
  -4   2  -5 37.0044 1.52339   1
  -3   2  -5 135.273 2.00318   1
   2   1  -6 607.561 6.24029  -2
  -2   2  -5 607.561 6.24029   1
  -1   2  -5 428.055 4.29468   1
   0   2  -5 1725.45 20.4002  -2
   0   2  -5 1725.45 20.4002   1
   1   2  -5 290.838 4.07368   1
  -2   3  -4 718.968 9.60331  -2
   2   2  -5 718.968 9.60331   1
   3   2  -5 16.2196 0.90829   1
   4  -4   3 18.6993 1.62196  -2
   4   2  -5 18.6993 1.62196   1
   5   2  -5 28.8756 1.62824   1
   6  -5   2 21.2080 3.50548  -2
   6   2  -5 21.2080 3.50548   1
   6  -2  -7 30.8582 4.98287  -2
  -6   1  -4 30.8582 4.98287   1
  -5   1  -4 101.552 2.32855   1
   4  -1  -6 425.769 7.13801  -2
  -4   1  -4 425.769 7.13801   1
  -3   1  -4 664.514 7.28155   1
   2   0  -5 464.416 4.84450  -2
  -2   1  -4 464.416 4.84450   1
  -1   1  -4 5387.92 60.1221   1
   0   1  -4 485.362 14.1722  -2
   0   1  -4 485.362 14.1722   1
   1   1  -4 5853.62 73.4454   1
  -2   2  -3 386.290 6.15372  -2
   2   1  -4 386.290 6.15372   1
   3   1  -4 1.25473 0.44181   1
   4  -3   2 41.5072 1.72248  -2
   4   1  -4 41.5072 1.72248   1
   5   1  -4 776.621 9.71837   1
   6  -4   1 0.03244 2.65732  -2
   6   1  -4 0.03244 2.65732   1
   6  -3  -6 0.29433 3.43992  -2
  -6   0  -3 0.29433 3.43992   1
  -5   0  -3 39.1257 1.77947   1
   4  -2  -5 179.050 3.02581  -2
  -4   0  -3 179.050 3.02581   1
  -3   0  -3 2.75264 0.45833   1
   2  -1  -4 40.3101 0.88205  -2
  -2   0  -3 40.3101 0.88205   1
  -1   0  -3 1799.40 18.1152   1
   0   0  -3 141.957 2.01002  -2
   0   0  -3 141.957 2.01002   1
   1   0  -3 4.28417 0.25236   1
  -2   1  -2 39.4266 0.80746  -2
   2   0  -3 39.4266 0.80746   1
   3   0  -3 36.4910 1.15074   1
   4  -2   1 85.5527 2.22311  -2
   4   0  -3 85.5527 2.22311   1
   5   0  -3 11.7950 1.07952   1
   6  -3   0 6.80627 2.50039  -2
   6   0  -3 6.80627 2.50039   1
   6  -4  -5 1.39189 3.18545  -2
  -6  -1  -2 1.39189 3.18545   1
  -5  -1  -2 45.7166 2.35600   1
   4  -3  -4 403.530 5.53584  -2
  -4  -1  -2 403.530 5.53584   1
  -3  -1  -2 248.453 3.16710   1
   2  -2  -3 117.033 1.84135  -2
  -2  -1  -2 117.033 1.84135   1
  -1  -1  -2 810.453 9.01889   1
   0  -1  -2 2334.97 31.4264  -2
   0  -1  -2 2334.97 31.4264   1
   1  -1  -2 767.327 7.37832   1
  -2   0  -1 1153.13 12.3150  -2
   2  -1  -2 1153.13 12.3150   1
   3  -1  -2 183.198 2.31350   1
   4  -1   0 69.1967 2.12647  -2
   4  -1  -2 69.1967 2.12647   1
   5  -1  -2 28.1195 1.52768   1
   6  -2  -1 321.334 5.32947  -2
   6  -1  -2 321.334 5.32947   1
   6  -5  -4 25.3429 3.85129  -2
  -6  -2  -1 25.3429 3.85129   1
  -5  -2  -1 348.633 5.15688   1
   4  -4  -3 91.6139 3.11082  -2
  -4  -2  -1 91.6139 3.11082   1
  -3  -2  -1 66.5452 1.40461   1
   2  -3  -2 364.148 4.53204  -2
  -2  -2  -1 364.148 4.53204   1
  -1  -2  -1 980.381 9.98819   1
   0  -2  -1 563.854 6.01744  -2
   0  -2  -1 563.854 6.01744   1
   1  -2  -1 4.42683 0.22057   1
  -2  -1   0 183.587 2.30647  -2
   2  -2  -1 183.587 2.30647   1
   3  -2  -1 192.416 2.40624   1
   4   0  -1 144.014 2.80119  -2
   4  -2  -1 144.014 2.80119   1
   5  -2  -1 100.433 2.41894   1
   6  -1  -2 186.728 4.56305  -2
   6  -2  -1 186.728 4.56305   1
  -5  -3   0 2.54067 1.21097   1
   4  -5  -2 51.9953 2.25190  -2
  -4  -3   0 51.9953 2.25190   1
  -3  -3   0 134.388 2.27622   1
   2  -4  -1 6.27963 0.61165  -2
  -2  -3   0 6.27963 0.61165   1
  -1  -3   0 137.376 1.75549   1
   0  -3   0 53.3885 0.79468  -2
   0  -3   0 53.3885 0.79468   1
   1  -3   0 799.704 7.41777   1
  -2  -2   1 861.537 8.10434  -2
   2  -3   0 861.537 8.10434   1
   3  -3   0 6.57920 0.52795   1
   4   1  -2 161.580 2.96443  -2
   4  -3   0 161.580 2.96443   1
   5  -3   0 36.4101 1.68073   1
   6   0  -3 -0.8699 4.96822  -2
   6  -3   0 -0.8699 4.96822   1
  -5  -4   1 0.99261 1.33432   1
   4  -6  -1 237.534 3.96159  -2
  -4  -4   1 237.534 3.96159   1
  -3  -4   1 298.004 4.22323   1
   2  -5   0 125.726 2.32193  -2
  -2  -4   1 125.726 2.32193   1
  -1  -4   1 171.479 2.04460   1
   0  -4   1 274.530 2.80009  -2
   0  -4   1 274.530 2.80009   1
   1  -4   1 2.20764 0.26157   1
  -2  -3   2 5.50865 0.52244  -2
   2  -4   1 5.50865 0.52244   1
   3  -4   1 2.48491 0.46129   1
   4   2  -3 34.1730 1.62127  -2
   4  -4   1 34.1730 1.62127   1
   5  -4   1 35.7821 1.69758   1
   6   1  -4 2.26933 4.98962  -2
   6  -4   1 2.26933 4.98962   1
  -5  -5   2 30.3175 2.25404   1
   4  -7   0 132.444 3.32807  -2
  -4  -5   2 132.444 3.32807   1
  -3  -5   2 7.84429 0.93035   1
   2  -6   1 29.5121 1.26913  -2
  -2  -5   2 29.5121 1.26913   1
  -1  -5   2 418.891 4.14706   1
   0  -5   2 464.307 4.55505  -2
   0  -5   2 464.307 4.55505   1
   1  -5   2 111.523 1.45801   1
  -2  -4   3 38.0311 0.97344  -2
   2  -5   2 38.0311 0.97344   1
   3  -5   2 230.717 2.73832   1
   4   3  -4 169.810 3.12911  -2
   4  -5   2 169.810 3.12911   1
   5  -5   2 104.687 2.25146   1
   6   2  -5 17.6696 5.88505  -2
   6  -5   2 17.6696 5.88505   1
   4  -8   1 22.3826 3.12712  -2
  -4  -6   3 22.3826 3.12712   1
  -3  -6   3 237.656 3.49855   1
   2  -7   2 31.5087 1.30365  -2
  -2  -6   3 31.5087 1.30365   1
  -1  -6   3 175.550 2.30233   1
   0  -6   3 149.314 1.93855  -2
   0  -6   3 149.314 1.93855   1
   1  -6   3 41.0050 1.02891   1
  -2  -5   4 103.677 1.67633  -2
   2  -6   3 103.677 1.67633   1
   3  -6   3 238.739 2.85933   1
   4   4  -5 59.5265 2.58110  -2
   4  -6   3 59.5265 2.58110   1
   5  -6   3 14.3080 1.06424   1
   4  -9   2 28.3824 7.37040  -2
  -4  -7   4 28.3824 7.37040   1
  -3  -7   4 9.30275 1.22463   1
   2  -8   3 149.495 2.76569  -2
  -2  -7   4 149.495 2.76569   1
  -1  -7   4 3.29639 0.64869   1
   0  -7   4 191.338 2.34259  -2
   0  -7   4 191.338 2.34259   1
   1  -7   4 271.201 3.27047   1
  -2  -6   5 83.0706 1.81835  -2
   2  -7   4 83.0706 1.81835   1
   3  -7   4 4.29869 0.71785   1
   4   5  -6 150.209 3.01527  -2
   4  -7   4 150.209 3.01527   1
   5  -7   4 47.1828 1.89349   1
  -3  -8   5 3.23278 1.46179   1
   2  -9   4 20.3336 1.76661  -2
  -2  -8   5 20.3336 1.76661   1
  -1  -8   5 109.746 2.32128   1
   0  -8   5 3.75941 0.82925  -2
   0  -8   5 3.75941 0.82925   1
   1  -8   5 1.29041 0.56721   1
  -2  -7   6 54.5832 1.48337  -2
   2  -8   5 54.5832 1.48337   1
   3  -8   5 203.569 3.00263   1
   4   6  -7 7.43066 2.27327  -2
   4  -8   5 7.43066 2.27327   1
   2 -10   5 42.7852 2.39068  -2
  -2  -9   6 42.7852 2.39068   1
  -1  -9   6 13.8685 1.70804   1
   0  -9   6 19.1335 1.52536  -2
   0  -9   6 19.1335 1.52536   1
   1  -9   6 24.9343 1.22429   1
  -2  -8   7 191.139 3.21509  -2
   2  -9   6 191.139 3.21509   1
   3  -9   6 6.17373 1.11895   1
   4   7  -8 26.9001 3.03734  -2
   4  -9   6 26.9001 3.03734   1
  -1 -10   7 7.23131 1.88078   1
   0 -10   7 114.648 3.35888  -2
   0 -10   7 114.648 3.35888   1
   1 -10   7 3.12597 0.86554   1
  -2  -9   8 22.5593 1.68362  -2
   2 -10   7 22.5593 1.68362   1
  -3   9 -13 -1.5792 1.39134   1
   2   8 -14 28.7293 2.46799  -2
  -2   9 -13 28.7293 2.46799   1
  -1   9 -13 64.0557 2.41783   1
   0   9 -13 69.3281 2.72091  -2
   0   9 -13 69.3281 2.72091   1
   1   9 -13 2.94013 2.20881   1
   4   6 -14 21.3236 4.80903  -2
  -4   8 -12 21.3236 4.80903   1
  -3   8 -12 14.9809 1.32930   1
   2   7 -13 47.2245 1.76924  -2
  -2   8 -12 47.2245 1.76924   1
  -1   8 -12 4.53834 1.00757   1
   0   8 -12 9.60896 1.52770  -2
   0   8 -12 9.60896 1.52770   1
   1   8 -12 101.629 3.58741   1
  -2   9 -11 13.7808 3.29469  -2
   2   8 -12 13.7808 3.29469   1
   3   8 -12 2.81347 2.25750   1
   4   5 -13 9.09298 7.96075  -2
  -4   7 -11 9.09298 7.96075   1
  -3   7 -11 422.012 6.13910   1
   2   6 -12 217.460 3.78426  -2
  -2   7 -11 217.460 3.78426   1
  -1   7 -11 4.91979 0.72299   1
   0   7 -11 19.5125 1.21833  -2
   0   7 -11 19.5125 1.21833   1
   1   7 -11 479.833 8.39275   1
  -2   8 -10 62.1107 3.12388  -2
   2   7 -11 62.1107 3.12388   1
   3   7 -11 20.7864 1.92928   1
  -5   6 -10 41.2364 2.45667   1
   4   4 -12 96.1753 5.78860  -2
  -4   6 -10 96.1753 5.78860   1
  -3   6 -10 38.6255 1.58495   1
   2   5 -11 98.4906 1.99199  -2
  -2   6 -10 98.4906 1.99199   1
  -1   6 -10 72.1340 1.17536   1
   0   6 -10 57.8873 1.45694  -2
   0   6 -10 57.8873 1.45694   1
   1   6 -10 7.04910 1.02684   1
  -2   7  -9 384.038 8.77957  -2
   2   6 -10 384.038 8.77957   1
   3   6 -10 3.82176 1.31012   1
   4  -8   8 55.9163 4.09054  -2
   4   6 -10 55.9163 4.09054   1
  -5   5  -9 -1.1706 0.93874   1
   4   3 -11 14.0480 1.17647  -2
  -4   5  -9 14.0480 1.17647   1
  -3   5  -9 320.386 4.54447   1
   2   4 -10 685.186 8.14210  -2
  -2   5  -9 685.186 8.14210   1
  -1   5  -9 116.841 1.61998   1
   0   5  -9 22.0490 1.03508  -2
   0   5  -9 22.0490 1.03508   1
   1   5  -9 267.913 3.75043   1
  -2   6  -8 393.069 8.24688  -2
   2   5  -9 393.069 8.24688   1
   3   5  -9 621.865 7.82875   1
   4  -7   7 9.04053 2.22540  -2
   4   5  -9 9.04053 2.22540   1
   5   5  -9 28.0391 2.18020   1
   6   1 -11 8.45583 3.61253  -2
  -6   4  -8 8.45583 3.61253   1
  -5   4  -8 84.4878 2.18046   1
   4   2 -10 30.6566 1.59137  -2
  -4   4  -8 30.6566 1.59137   1
  -3   4  -8 456.151 6.02527   1
   2   3  -9 117.952 1.91841  -2
  -2   4  -8 117.952 1.91841   1
  -1   4  -8 62.7152 0.98302   1
   0   4  -8 1610.35 18.8358  -2
   0   4  -8 1610.35 18.8358   1
   1   4  -8 44.5257 1.16638   1
  -2   5  -7 61.0915 1.39182  -2
   2   4  -8 61.0915 1.39182   1
   3   4  -8 395.423 6.07896   1
   4  -6   6 121.086 3.33719  -2
   4   4  -8 121.086 3.33719   1
   5   4  -8 3.34464 1.40912   1
  -5   3  -7 17.1915 1.19174   1
   4   1  -9 107.014 2.14706  -2
  -4   3  -7 107.014 2.14706   1
  -3   3  -7 81.1504 1.55221   1
   2   2  -8 220.783 3.07005  -2
  -2   3  -7 220.783 3.07005   1
  -1   3  -7 163.486 1.86499   1
   0   3  -7 198.704 3.00272  -2
   0   3  -7 198.704 3.00272   1
   1   3  -7 14.9101 0.68056   1
  -2   4  -6 346.797 5.12880  -2
   2   3  -7 346.797 5.12880   1
   3   3  -7 1.87114 0.59697   1
   4  -5   5 444.859 6.06613  -2
   4   3  -7 444.859 6.06613   1
   5   3  -7 8.95253 1.23504   1
   6  -1  -9 12.6528 5.51219  -2
  -6   2  -6 12.6528 5.51219   1
  -5   2  -6 36.5305 1.68960   1
   4   0  -8 138.234 2.45738  -2
  -4   2  -6 138.234 2.45738   1
  -3   2  -6 4.92862 0.51956   1
   2   1  -7 577.218 5.99212  -2
  -2   2  -6 577.218 5.99212   1
  -1   2  -6 53.6147 0.90019   1
   0   2  -6 1337.28 17.7331  -2
   0   2  -6 1337.28 17.7331   1
   1   2  -6 0.53505 0.27114   1
  -2   3  -5 1229.10 15.9346  -2
   2   2  -6 1229.10 15.9346   1
   3   2  -6 11.9501 0.83559   1
   4  -4   4 83.9928 2.52910  -2
   4   2  -6 83.9928 2.52910   1
   5   2  -6 -0.2963 1.03029   1
   6  -5   3 31.3691 3.52642  -2
   6   2  -6 31.3691 3.52642   1
   6  -2  -8 11.6689 4.92157  -2
  -6   1  -5 11.6689 4.92157   1
  -5   1  -5 49.8256 2.33628   1
   4  -1  -7 163.841 3.18214  -2
  -4   1  -5 163.841 3.18214   1
  -3   1  -5 751.558 8.15959   1
   2   0  -6 1275.83 13.4593  -2
  -2   1  -5 1275.83 13.4593   1
  -1   1  -5 6.47792 0.43251   1
   0   1  -5 1282.12 16.8792  -2
   0   1  -5 1282.12 16.8792   1
   1   1  -5 8498.68 104.610   1
  -2   2  -4 144.751 2.67093  -2
   2   1  -5 144.751 2.67093   1
   3   1  -5 141.491 2.05280   1
   4  -3   3 79.0389 2.07977  -2
   4   1  -5 79.0389 2.07977   1
   5   1  -5 536.948 6.53359   1
   6  -4   2 55.9136 3.03940  -2
   6   1  -5 55.9136 3.03940   1
   6  -3  -7 37.3892 3.79110  -2
  -6   0  -4 37.3892 3.79110   1
  -5   0  -4 44.0872 1.79204   1
   4  -2  -6 206.129 3.31687  -2
  -4   0  -4 206.129 3.31687   1
  -3   0  -4 834.865 9.01621   1
   2  -1  -5 359.755 4.51568  -2
  -2   0  -4 359.755 4.51568   1
  -1   0  -4 261.040 2.82564   1
   0   0  -4 3572.68 46.3947  -2
   0   0  -4 3572.68 46.3947   1
   1   0  -4 370.318 4.26968   1
  -2   1  -3 220.991 2.68554  -2
   2   0  -4 220.991 2.68554   1
   3   0  -4 260.392 2.99795   1
   4  -2   2 240.280 3.33668  -2
   4   0  -4 240.280 3.33668   1
   5   0  -4 4.14175 0.94450   1
   6  -3   1 0.18029 2.67753  -2
   6   0  -4 0.18029 2.67753   1
   6  -4  -6 23.6392 4.12694  -2
  -6  -1  -3 23.6392 4.12694   1
  -5  -1  -3 42.0328 1.93371   1
   4  -3  -5 146.645 3.16684  -2
  -4  -1  -3 146.645 3.16684   1
  -3  -1  -3 1200.74 13.8669   1
   2  -2  -4 354.465 4.44336  -2
  -2  -1  -3 354.465 4.44336   1
  -1  -1  -3 15.3088 0.44206   1
   0  -1  -3 966.337 12.8426  -2
   0  -1  -3 966.337 12.8426   1
   1  -1  -3 2507.76 25.1737   1
  -2   0  -2 84.5619 1.42682  -2
   2  -1  -3 84.5619 1.42682   1
   3  -1  -3 540.739 5.68628   1
   4  -1   1 13.0074 2.82205  -2
   4  -1  -3 13.0074 2.82205   1
   5  -1  -3 118.195 2.94482   1
   6  -2   0 9.69904 4.34314  -2
   6  -1  -3 9.69904 4.34314   1
   6  -5  -5 28.0153 4.75857  -2
  -6  -2  -2 28.0153 4.75857   1
  -5  -2  -2 273.249 4.52808   1
   4  -4  -4 10.8329 1.80691  -2
  -4  -2  -2 10.8329 1.80691   1
  -3  -2  -2 142.153 2.15123   1
   2  -3  -3 185.450 2.57071  -2
  -2  -2  -2 185.450 2.57071   1
  -1  -2  -2 730.579 7.48396   1
   0  -2  -2 4570.68 47.4648  -2
   0  -2  -2 4570.68 47.4648   1
   1  -2  -2 1999.40 16.6740   1
  -2  -1  -1 422.862 4.42409  -2
   2  -2  -2 422.862 4.42409   1
   3  -2  -2 9.82781 0.57018   1
   4   0   0 640.276 8.90241  -2
   4  -2  -2 640.276 8.90241   1
   5  -2  -2 26.7330 1.47758   1
   6  -1  -1 11.6831 4.23184  -2
   6  -2  -2 11.6831 4.23184   1
  -5  -3  -1 3.60530 1.25867   1
   4  -5  -3 112.992 2.97222  -2
  -4  -3  -1 112.992 2.97222   1
  -3  -3  -1 160.412 2.60124   1
   2  -4  -2 630.617 6.91660  -2
  -2  -3  -1 630.617 6.91660   1
  -1  -3  -1 1314.25 13.3657   1
   0  -3  -1 170.153 1.92292  -2
   0  -3  -1 170.153 1.92292   1
   1  -3  -1 47.3973 0.72837   1
  -2  -2   0 993.259 9.18214  -2
   2  -3  -1 993.259 9.18214   1
   3  -3  -1 95.3266 1.59232   1
  -4  -1   1 349.730 5.15188  -2
   4  -3  -1 349.730 5.15188   1
   5  -3  -1 44.9466 1.80078   1
   6   0  -2 27.5622 5.11442  -2
   6  -3  -1 27.5622 5.11442   1
  -5  -4   0 10.4024 1.54693   1
   4  -6  -2 15.0282 1.96017  -2
  -4  -4   0 15.0282 1.96017   1
  -3  -4   0 47.6395 1.57247   1
   2  -5  -1 82.5097 1.68210  -2
  -2  -4   0 82.5097 1.68210   1
  -1  -4   0 7.04597 0.54981   1
   0  -4   0 131.729 1.63868  -2
   0  -4   0 131.729 1.63868   1
   1  -4   0 34.4984 0.62342   1
  -2  -3   1 609.934 6.24773  -2
   2  -4   0 609.934 6.24773   1
   3  -4   0 284.527 3.28533   1
  -4  -2   2 68.3496 1.93361  -2
   4  -4   0 68.3496 1.93361   1
   5  -4   0 121.046 2.42480   1
   6   1  -3 7.68738 5.22838  -2
   6  -4   0 7.68738 5.22838   1
  -5  -5   1 25.7195 2.24373   1
   4  -7  -1 58.6865 2.36094  -2
  -4  -5   1 58.6865 2.36094   1
  -3  -5   1 57.9808 1.77577   1
   2  -6   0 128.008 2.50174  -2
  -2  -5   1 128.008 2.50174   1
  -1  -5   1 357.666 3.63381   1
   0  -5   1 1305.26 11.9759  -2
   0  -5   1 1305.26 11.9759   1
   1  -5   1 362.933 3.98947   1
  -2  -4   2 21.2995 0.87830  -2
   2  -5   1 21.2995 0.87830   1
   3  -5   1 3.26815 0.49081   1
  -4  -3   3 609.126 6.64136  -2
   4  -5   1 609.126 6.64136   1
   5  -5   1 100.230 2.10615   1
   6   2  -4 55.4044 6.40393  -2
   6  -5   1 55.4044 6.40393   1
   4  -8   0 11.4051 3.07504  -2
  -4  -6   2 11.4051 3.07504   1
  -3  -6   2 1.56137 0.88797   1
   2  -7   1 293.611 4.67391  -2
  -2  -6   2 293.611 4.67391   1
  -1  -6   2 1.09392 0.42519   1
   0  -6   2 158.442 2.05287  -2
   0  -6   2 158.442 2.05287   1
   1  -6   2 2.48537 0.45846   1
  -2  -5   3 153.150 2.49176  -2
   2  -6   2 153.150 2.49176   1
   3  -6   2 9.00197 0.69563   1
  -4  -4   4 93.6820 2.66212  -2
   4  -6   2 93.6820 2.66212   1
   5  -6   2 21.4685 1.15419   1
   4  -9   1 -2.9296 6.86387  -2
  -4  -7   3 -2.9296 6.86387   1
  -3  -7   3 18.9755 1.28708   1
   2  -8   2 37.0128 1.63941  -2
  -2  -7   3 37.0128 1.63941   1
  -1  -7   3 102.205 1.65796   1
   0  -7   3 0.89251 0.67775  -2
   0  -7   3 0.89251 0.67775   1
   1  -7   3 121.747 1.96925   1
  -2  -6   4 11.8979 0.99411  -2
   2  -7   3 11.8979 0.99411   1
   3  -7   3 4.78558 0.71270   1
  -4  -5   5 32.3899 1.85205  -2
   4  -7   3 32.3899 1.85205   1
   5  -7   3 45.6815 2.07739   1
  -3  -8   4 27.5032 2.08241   1
   2  -9   3 193.550 3.48399  -2
  -2  -8   4 193.550 3.48399   1
  -1  -8   4 142.634 2.66720   1
   0  -8   4 65.2108 1.62145  -2
   0  -8   4 65.2108 1.62145   1
   1  -8   4 16.5399 0.85943   1
  -2  -7   5 171.895 2.54895  -2
   2  -8   4 171.895 2.54895   1
   3  -8   4 5.68048 0.87215   1
  -4  -6   6 68.8185 2.41497  -2
   4  -8   4 68.8185 2.41497   1
   5  -8   4 30.6983 1.70929   1
   2 -10   4 15.9088 2.41654  -2
  -2  -9   5 15.9088 2.41654   1
  -1  -9   5 21.8332 1.45830   1
   0  -9   5 39.9903 1.49576  -2
   0  -9   5 39.9903 1.49576   1
   1  -9   5 45.3175 1.40783   1
  -2  -8   6 9.05670 1.35697  -2
   2  -9   5 9.05670 1.35697   1
   3  -9   5 -0.7217 0.92308   1
  -4  -7   7 18.1196 4.16076  -2
   4  -9   5 18.1196 4.16076   1
  -1 -10   6 8.42924 2.01021   1
   0 -10   6 53.0678 1.85851  -2
   0 -10   6 53.0678 1.85851   1
   1 -10   6 -0.2421 0.91508   1
  -2  -9   7 16.4996 1.62490  -2
   2 -10   6 16.4996 1.62490   1
   3 -10   6 24.4940 1.53546   1
   2   8 -15 17.3085 1.59266  -2
  -2   9 -14 17.3085 1.59266   1
  -1   9 -14 47.4426 2.50989   1
   0   9 -14 184.028 4.12329  -2
   0   9 -14 184.028 4.12329   1
   1   9 -14 65.4149 4.17895   1
   4   6 -15 -1.0491 5.36518  -2
  -4   8 -13 -1.0491 5.36518   1
  -3   8 -13 1.99743 1.39666   1
   2   7 -14 9.01692 1.43582  -2
  -2   8 -13 9.01692 1.43582   1
  -1   8 -13 28.9412 1.59635   1
   0   8 -13 34.0320 1.56962  -2
   0   8 -13 34.0320 1.56962   1
   1   8 -13 3.23135 1.66693   1
  -2   9 -12 7.47287 3.33261  -2
   2   8 -13 7.47287 3.33261   1
   4   5 -14 0.53038 7.96492  -2
  -4   7 -12 0.53038 7.96492   1
  -3   7 -12 116.591 3.49477   1
   2   6 -13 84.5907 1.76210  -2
  -2   7 -12 84.5907 1.76210   1
  -1   7 -12 67.7064 1.57960   1
   0   7 -12 2.41576 1.01743  -2
   0   7 -12 2.41576 1.01743   1
   1   7 -12 63.3452 2.43483   1
  -2   8 -11 48.5251 3.02599  -2
   2   7 -12 48.5251 3.02599   1
   3   7 -12 -0.8951 1.62999   1
  -5   6 -11 10.2996 1.79055   1
   4   4 -13 94.0380 3.72881  -2
  -4   6 -11 94.0380 3.72881   1
  -3   6 -11 7.95944 1.13529   1
   2   5 -12 63.2240 1.58483  -2
  -2   6 -11 63.2240 1.58483   1
  -1   6 -11 40.1289 1.12617   1
   0   6 -11 25.1860 1.13160  -2
   0   6 -11 25.1860 1.13160   1
   1   6 -11 45.8246 1.74195   1
  -2   7 -10 303.011 7.42508  -2
   2   6 -11 303.011 7.42508   1
   3   6 -11 4.38116 1.39283   1
  -4   8  -9 10.3169 2.92379  -2
   4   6 -11 10.3169 2.92379   1
  -5   5 -10 24.0182 1.73309   1
   4   3 -12 21.0399 2.31419  -2
  -4   5 -10 21.0399 2.31419   1
  -3   5 -10 257.480 3.93343   1
   2   4 -11 6.90101 1.87151  -2
  -2   5 -10 6.90101 1.87151   1
  -1   5 -10 457.678 4.45891   1
   0   5 -10 559.103 6.82389  -2
   0   5 -10 559.103 6.82389   1
   1   5 -10 88.5799 1.88793   1
  -2   6  -9 82.0173 3.36733  -2
   2   5 -10 82.0173 3.36733   1
   3   5 -10 22.1506 1.22112   1
  -4   7  -8 65.4555 2.85525  -2
   4   5 -10 65.4555 2.85525   1
   5   5 -10 21.5179 2.07647   1
  -5   4  -9 36.4672 1.60589   1
   4   2 -11 9.10447 2.04097  -2
  -4   4  -9 9.10447 2.04097   1
  -3   4  -9 55.9566 1.65349   1
   2   3 -10 219.907 3.16220  -2
  -2   4  -9 219.907 3.16220   1
  -1   4  -9 18.7586 0.58164   1
   0   4  -9 97.1153 1.68906  -2
   0   4  -9 97.1153 1.68906   1
   1   4  -9 50.0251 1.19535   1
  -2   5  -8 639.094 7.61450  -2
   2   4  -9 639.094 7.61450   1
   3   4  -9 254.509 4.37080   1
  -4   6  -7 200.470 4.28651  -2
   4   4  -9 200.470 4.28651   1
   5   4  -9 1.64418 1.53882   1
  -5   3  -8 4.29719 1.02288   1
   4   1 -10 45.5371 1.66250  -2
  -4   3  -8 45.5371 1.66250   1
  -3   3  -8 3.99429 0.73453   1
   2   2  -9 498.766 6.14476  -2
  -2   3  -8 498.766 6.14476   1
  -1   3  -8 939.985 9.11145   1
   0   3  -8 13.6612 0.60004  -2
   0   3  -8 13.6612 0.60004   1
   1   3  -8 837.792 12.6141   1
  -2   4  -7 451.627 6.42258  -2
   2   3  -8 451.627 6.42258   1
   3   3  -8 71.5672 1.83307   1
  -4   5  -6 287.369 4.95215  -2
   4   3  -8 287.369 4.95215   1
   5   3  -8 42.8111 2.01170   1
   6  -1 -10 25.9732 5.68754  -2
  -6   2  -7 25.9732 5.68754   1
  -5   2  -7 8.98613 1.09452   1
   4   0  -9 18.0005 1.40103  -2
  -4   2  -7 18.0005 1.40103   1
  -3   2  -7 1.02027 0.46394   1
   2   1  -8 126.798 2.03012  -2
  -2   2  -7 126.798 2.03012   1
  -1   2  -7 1.20413 0.37621   1
   0   2  -7 455.742 6.03748  -2
   0   2  -7 455.742 6.03748   1
   1   2  -7 605.378 7.75682   1
  -2   3  -6 116.185 2.14494  -2
   2   2  -7 116.185 2.14494   1
   3   2  -7 1.12415 0.55130   1
  -4   4  -5 268.964 4.64950  -2
   4   2  -7 268.964 4.64950   1
   5   2  -7 95.7032 2.52214   1
   6  -5   4 11.0619 3.47373  -2
   6   2  -7 11.0619 3.47373   1
   6  -2  -9 11.4144 6.08755  -2
  -6   1  -6 11.4144 6.08755   1
  -5   1  -6 105.896 2.44034   1
   4  -1  -8 120.647 2.31587  -2
  -4   1  -6 120.647 2.31587   1
  -3   1  -6 529.108 5.94424   1
   2   0  -7 1032.22 10.9896  -2
  -2   1  -6 1032.22 10.9896   1
  -1   1  -6 945.734 11.8354   1
   0   1  -6 1668.38 21.2985  -2
   0   1  -6 1668.38 21.2985   1
   1   1  -6 2585.97 36.6131   1
  -2   2  -5 269.719 4.49585  -2
   2   1  -6 269.719 4.49585   1
   3   1  -6 18.4071 0.86450   1
  -4   3  -4 211.968 3.09794  -2
   4   1  -6 211.968 3.09794   1
   5   1  -6 47.2481 1.74243   1
   6  -4   3 2.16630 2.81679  -2
   6   1  -6 2.16630 2.81679   1
   6  -3  -8 60.1981 3.66635  -2
  -6   0  -5 60.1981 3.66635   1
  -5   0  -5 0.71293 1.03378   1
   4  -2  -7 82.1089 1.94359  -2
  -4   0  -5 82.1089 1.94359   1
  -3   0  -5 13.9807 0.72179   1
   2  -1  -6 256.438 3.32919  -2
  -2   0  -5 256.438 3.32919   1
  -1   0  -5 611.900 6.81436   1
   0   0  -5 1830.75 23.2047  -2
   0   0  -5 1830.75 23.2047   1
   1   0  -5 1162.95 14.0420   1
  -2   1  -4 387.201 6.20981  -2
   2   0  -5 387.201 6.20981   1
   3   0  -5 4.88841 0.44198   1
  -4   2  -3 62.8964 1.62802  -2
   4   0  -5 62.8964 1.62802   1
   5   0  -5 6.81744 0.97319   1
   6  -3   2 120.381 4.16656  -2
   6   0  -5 120.381 4.16656   1
   6  -4  -7 46.8964 4.45839  -2
  -6  -1  -4 46.8964 4.45839   1
  -5  -1  -4 16.6024 1.26554   1
   4  -3  -6 27.4313 1.91491  -2
  -4  -1  -4 27.4313 1.91491   1
  -3  -1  -4 42.7765 1.16510   1
   2  -2  -5 67.0554 1.31779  -2
  -2  -1  -4 67.0554 1.31779   1
  -1  -1  -4 620.642 7.01154   1
   0  -1  -4 9.12577 0.34242  -2
   0  -1  -4 9.12577 0.34242   1
   1  -1  -4 599.327 6.79741   1
  -2   0  -3 74.5218 1.21208  -2
   2  -1  -4 74.5218 1.21208   1
   3  -1  -4 21.5707 0.89218   1
  -4   1  -2 473.921 6.21885  -2
   4  -1  -4 473.921 6.21885   1
   5  -1  -4 89.5096 2.15496   1
   6  -2   1 139.667 3.46271  -2
   6  -1  -4 139.667 3.46271   1
   6  -5  -6 19.9688 3.99068  -2
  -6  -2  -3 19.9688 3.99068   1
  -5  -2  -3 80.7062 2.49108   1
   4  -4  -5 39.7196 2.15388  -2
  -4  -2  -3 39.7196 2.15388   1
  -3  -2  -3 21.1980 0.96828   1
   2  -3  -4 1491.34 15.4061  -2
  -2  -2  -3 1491.34 15.4061   1
  -1  -2  -3 2.94481 0.29114   1
   0  -2  -3 284.017 3.41983  -2
   0  -2  -3 284.017 3.41983   1
   1  -2  -3 457.161 4.51121   1
  -2  -1  -2 44.8864 0.74435  -2
   2  -2  -3 44.8864 0.74435   1
   3  -2  -3 1.14438 0.41196   1
  -4   0  -1 373.408 5.61956  -2
   4  -2  -3 373.408 5.61956   1
   5  -2  -3 1.23602 0.94543   1
   6  -1   0 4.66642 2.37746  -2
   6  -2  -3 4.66642 2.37746   1
  -5  -3  -2 3.11856 1.28533   1
   4  -5  -4 214.266 3.61004  -2
  -4  -3  -2 214.266 3.61004   1
  -3  -3  -2 10.9796 0.83979   1
   2  -4  -3 45.8499 1.02933  -2
  -2  -3  -2 45.8499 1.02933   1
  -1  -3  -2 124.338 1.65389   1
   0  -3  -2 403.797 4.40645  -2
   0  -3  -2 403.797 4.40645   1
   1  -3  -2 1284.70 11.5827   1
  -2  -2  -1 211.235 2.40727  -2
   2  -3  -2 211.235 2.40727   1
   3  -3  -2 351.783 3.84712   1
  -4  -1   0 68.4283 2.17885  -2
   4  -3  -2 68.4283 2.17885   1
   5  -3  -2 1.63724 0.95470   1
   6   0  -1 16.5298 5.24365  -2
   6  -3  -2 16.5298 5.24365   1
  -5  -4  -1 69.4803 2.74050   1
   4  -6  -3 19.0027 2.15064  -2
  -4  -4  -1 19.0027 2.15064   1
  -3  -4  -1 50.5097 1.35891   1
   2  -5  -2 688.496 7.57080  -2
  -2  -4  -1 688.496 7.57080   1
  -1  -4  -1 1109.65 11.4500   1
   0  -4  -1 21.4051 0.59513  -2
   0  -4  -1 21.4051 0.59513   1
   1  -4  -1 212.413 2.30167   1
  -2  -3   0 19.9153 0.72072  -2
   2  -4  -1 19.9153 0.72072   1
   3  -4  -1 10.3030 0.57445   1
  -4  -2   1 182.379 2.87699  -2
   4  -4  -1 182.379 2.87699   1
   5  -4  -1 124.604 2.19962   1
   6   1  -2 19.0541 3.49607  -2
   6  -4  -1 19.0541 3.49607   1
  -5  -5   0 2.18030 1.70882   1
   4  -7  -2 3.00968 2.08405  -2
  -4  -5   0 3.00968 2.08405   1
  -3  -5   0 12.5762 1.09558   1
   2  -6  -1 32.0208 1.36768  -2
  -2  -5   0 32.0208 1.36768   1
  -1  -5   0 19.8250 0.73292   1
   0  -5   0 40.4576 0.92458  -2
   0  -5   0 40.4576 0.92458   1
   1  -5   0 540.790 5.25088   1
  -2  -4   1 51.4805 1.12276  -2
   2  -5   0 51.4805 1.12276   1
   3  -5   0 89.0973 1.44231   1
  -4  -3   2 966.176 10.8001  -2
   4  -5   0 966.176 10.8001   1
   5  -5   0 14.3991 0.98876   1
   6   2  -3 44.4464 6.29676  -2
   6  -5   0 44.4464 6.29676   1
   4  -8  -1 117.488 3.98025  -2
  -4  -6   1 117.488 3.98025   1
  -3  -6   1 9.46837 1.15476   1
   2  -7   0 200.291 3.58672  -2
  -2  -6   1 200.291 3.58672   1
  -1  -6   1 294.830 3.20090   1
   0  -6   1 947.191 9.46221  -2
   0  -6   1 947.191 9.46221   1
   1  -6   1 262.568 3.16811   1
  -2  -5   2 18.7427 0.97632  -2
   2  -6   1 18.7427 0.97632   1
   3  -6   1 315.822 3.82547   1
  -4  -4   3 107.237 2.55003  -2
   4  -6   1 107.237 2.55003   1
   5  -6   1 55.6225 1.70218   1
   4  -9   0 6.05803 3.60865  -2
  -4  -7   2 6.05803 3.60865   1
  -3  -7   2 1.07027 1.07553   1
   2  -8   1 15.6169 1.44942  -2
  -2  -7   2 15.6169 1.44942   1
  -1  -7   2 152.256 2.09492   1
   0  -7   2 114.148 1.72083  -2
   0  -7   2 114.148 1.72083   1
   1  -7   2 104.636 1.82296   1
  -2  -6   3 61.0254 1.42125  -2
   2  -7   2 61.0254 1.42125   1
   3  -7   2 24.5767 1.08948   1
  -4  -5   4 45.7459 1.81760  -2
   4  -7   2 45.7459 1.81760   1
   5  -7   2 29.2729 1.71156   1
  -3  -8   3 2.90437 1.47804   1
   2  -9   2 113.944 2.55428  -2
  -2  -8   3 113.944 2.55428   1
  -1  -8   3 92.1271 1.70166   1
   0  -8   3 164.076 2.44913  -2
   0  -8   3 164.076 2.44913   1
   1  -8   3 37.4729 1.27185   1
  -2  -7   4 400.961 4.66774  -2
   2  -8   3 400.961 4.66774   1
   3  -8   3 7.40819 0.88420   1
  -4  -6   5 63.9275 2.13001  -2
   4  -8   3 63.9275 2.13001   1
   5  -8   3 0.33736 1.38015   1
   2 -10   3 22.1101 2.71534  -2
  -2  -9   4 22.1101 2.71534   1
  -1  -9   4 89.5241 2.54018   1
   0  -9   4 7.06575 1.04762  -2
   0  -9   4 7.06575 1.04762   1
   1  -9   4 54.6678 1.49959   1
  -2  -8   5 50.7363 1.78488  -2
   2  -9   4 50.7363 1.78488   1
   3  -9   4 32.8237 1.55462   1
  -4  -7   6 25.4832 2.92217  -2
   4  -9   4 25.4832 2.92217   1
  -1 -10   5 4.31670 2.21945   1
   0 -10   5 42.4848 1.88430  -2
   0 -10   5 42.4848 1.88430   1
   1 -10   5 5.71829 0.91957   1
  -2  -9   6 106.205 2.89767  -2
   2 -10   5 106.205 2.89767   1
   3 -10   5 54.8697 2.08523   1
   2   8 -16 28.3775 2.30977  -2
  -2   9 -15 28.3775 2.30977   1
  -1   9 -15 82.5285 3.04506   1
   0   9 -15 11.9899 1.99465  -2
   0   9 -15 11.9899 1.99465   1
   1   9 -15 32.5344 2.08377   1
  -3   8 -14 3.08928 1.38497   1
   2   7 -15 93.2413 1.81955  -2
  -2   8 -14 93.2413 1.81955   1
  -1   8 -14 139.068 2.83929   1
   0   8 -14 3.31112 1.09088  -2
   0   8 -14 3.31112 1.09088   1
   1   8 -14 86.9086 3.54090   1
  -2   9 -13 37.8831 3.67071  -2
   2   8 -14 37.8831 3.67071   1
   4   5 -15 17.5507 7.39113  -2
  -4   7 -13 17.5507 7.39113   1
  -3   7 -13 18.5739 1.79155   1
   2   6 -14 111.962 2.05584  -2
  -2   7 -13 111.962 2.05584   1
  -1   7 -13 9.64148 0.76886   1
   0   7 -13 15.4009 1.05154  -2
   0   7 -13 15.4009 1.05154   1
   1   7 -13 32.3592 1.76365   1
  -2   8 -12 29.1694 2.94361  -2
   2   7 -13 29.1694 2.94361   1
   3   7 -13 39.8904 2.88642   1
  -5   6 -12 40.1492 2.47985   1
   4   4 -14 48.5699 3.97338  -2
  -4   6 -12 48.5699 3.97338   1
  -3   6 -12 161.367 3.39584   1
   2   5 -13 29.9368 2.10134  -2
  -2   6 -12 29.9368 2.10134   1
  -1   6 -12 216.872 2.85682   1
   0   6 -12 19.6653 1.10394  -2
   0   6 -12 19.6653 1.10394   1
   1   6 -12 60.9409 1.98750   1
  -2   7 -11 127.663 4.65225  -2
   2   6 -12 127.663 4.65225   1
   3   6 -12 26.1403 1.89925   1
  -4   8 -10 22.2460 2.51362  -2
   4   6 -12 22.2460 2.51362   1
  -5   5 -11 16.1709 1.80510   1
   4   3 -13 106.266 3.20218  -2
  -4   5 -11 106.266 3.20218   1
  -3   5 -11 94.3420 2.17983   1
   2   4 -12 370.030 5.60726  -2
  -2   5 -11 370.030 5.60726   1
  -1   5 -11 81.0593 1.20171   1
   0   5 -11 25.8860 0.93384  -2
   0   5 -11 25.8860 0.93384   1
   1   5 -11 40.6557 1.33742   1
  -2   6 -10 217.122 4.53512  -2
   2   5 -11 217.122 4.53512   1
   3   5 -11 11.5767 0.85883   1
  -4   7  -9 96.8681 3.24114  -2
   4   5 -11 96.8681 3.24114   1
   5   5 -11 -0.2021 3.09260   1
  -5   4 -10 0.34270 1.36520   1
   4   2 -12 61.0189 2.69255  -2
  -4   4 -10 61.0189 2.69255   1
   4   2 -13 21.7786 3.62655  -2
  -4   4 -10 21.7786 3.62655   1
  -3   4 -10 63.0006 1.75285   1
   2   3 -11 310.434 4.71521  -2
  -2   4 -10 310.434 4.71521   1
  -1   4 -10 53.8174 0.87315   1
   0   4 -10 773.315 8.43959  -2
   0   4 -10 773.315 8.43959   1
   1   4 -10 74.3272 1.51450   1
  -2   5  -9 315.162 4.60706  -2
   2   4 -10 315.162 4.60706   1
   3   4 -10 12.6959 1.16461   1
  -4   6  -8 36.0730 3.39662  -2
   4   4 -10 36.0730 3.39662   1
   5   4 -10 70.4186 3.55842   1
   6   0 -12 27.5284 5.04516  -2
  -6   3  -9 27.5284 5.04516   1
  -5   3  -9 -0.1004 1.01388   1
   4   1 -11 88.5602 2.55199  -2
  -4   3  -9 88.5602 2.55199   1
  -3   3  -9 72.2877 1.75347   1
   2   2 -10 274.357 3.69929  -2
  -2   3  -9 274.357 3.69929   1
  -1   3  -9 637.865 7.49406   1
   0   3  -9 476.572 6.54622  -2
   0   3  -9 476.572 6.54622   1
   1   3  -9 15.4938 1.00261   1
  -2   4  -8 230.401 3.56300  -2
   2   3  -9 230.401 3.56300   1
   3   3  -9 457.329 6.65607   1
  -4   5  -7 56.0133 2.42130  -2
   4   3  -9 56.0133 2.42130   1
   5   3  -9 38.5923 2.25162   1
   6  -1 -11 12.0597 5.49859  -2
  -6   2  -8 12.0597 5.49859   1
  -5   2  -8 85.4827 2.25996   1
   4   0 -10 123.549 2.35199  -2
  -4   2  -8 123.549 2.35199   1
  -3   2  -8 116.094 1.85182   1
   2   1  -9 314.378 4.10017  -2
  -2   2  -8 314.378 4.10017   1
  -1   2  -8 67.5127 1.10075   1
   0   2  -8 401.016 5.23487  -2
   0   2  -8 401.016 5.23487   1
   1   2  -8 460.162 6.00399   1
  -2   3  -7 536.613 8.32155  -2
   2   2  -8 536.613 8.32155   1
   3   2  -8 175.493 3.54098   1
  -4   4  -6 117.700 2.94287  -2
   4   2  -8 117.700 2.94287   1
   5   2  -8 10.5909 1.20403   1
   6  -5   5 53.4291 3.85444  -2
   6   2  -8 53.4291 3.85444   1
   6  -2 -10 52.2615 6.37130  -2
  -6   1  -7 52.2615 6.37130   1
  -5   1  -7 2.88497 1.10564   1
   4  -1  -9 143.372 2.45132  -2
  -4   1  -7 143.372 2.45132   1
  -3   1  -7 13.0468 0.72600   1
   2   0  -8 336.233 4.21350  -2
  -2   1  -7 336.233 4.21350   1
  -1   1  -7 15.7092 0.63244   1
   0   1  -7 74.0554 1.29324  -2
   0   1  -7 74.0554 1.29324   1
   1   1  -7 633.161 7.08414   1
  -2   2  -6 887.172 11.3847  -2
   2   1  -7 887.172 11.3847   1
   3   1  -7 14.5579 0.90041   1
  -4   3  -5 116.840 2.42136  -2
   4   1  -7 116.840 2.42136   1
   5   1  -7 34.2163 1.53530   1
   6  -4   4 7.89667 3.54015  -2
   6   1  -7 7.89667 3.54015   1
   6  -3  -9 76.7561 4.59236  -2
  -6   0  -6 76.7561 4.59236   1
  -5   0  -6 45.0618 1.86000   1
   4  -2  -8 158.078 2.86525  -2
  -4   0  -6 158.078 2.86525   1
  -3   0  -6 381.125 4.44554   1
   2  -1  -7 626.816 8.30129  -2
  -2   0  -6 626.816 8.30129   1
  -1   0  -6 2.58143 0.23030   1
   0   0  -6 670.843 8.45691  -2
   0   0  -6 670.843 8.45691   1
   1   0  -6 734.655 8.98588   1
  -2   1  -5 957.742 12.4379  -2
   2   0  -6 957.742 12.4379   1
   3   0  -6 772.444 8.43646   1
  -4   2  -4 72.6163 1.71108  -2
   4   0  -6 72.6163 1.71108   1
   5   0  -6 102.498 2.39655   1
   6  -3   3 31.3209 2.53870  -2
   6   0  -6 31.3209 2.53870   1
   6  -4  -8 13.7766 4.34730  -2
  -6  -1  -5 13.7766 4.34730   1
  -5  -1  -5 8.21690 1.16397   1
   4  -3  -7 468.622 8.11519  -2
  -4  -1  -5 468.622 8.11519   1
  -3  -1  -5 106.239 1.78958   1
   2  -2  -6 354.915 4.44429  -2
  -2  -1  -5 354.915 4.44429   1
  -1  -1  -5 862.688 8.75047   1
   0  -1  -5 1514.11 19.0316  -2
   0  -1  -5 1514.11 19.0316   1
   1  -1  -5 514.525 6.42729   1
  -2   0  -4 796.701 9.25933  -2
   2  -1  -5 796.701 9.25933   1
   3  -1  -5 345.864 4.53243   1
  -4   1  -3 212.754 3.01441  -2
   4  -1  -5 212.754 3.01441   1
   5  -1  -5 29.9574 1.68078   1
   6  -2   2 22.4027 2.28754  -2
   6  -1  -5 22.4027 2.28754   1
  -5  -2  -4 80.5531 2.33041   1
   4  -4  -6 149.350 2.87353  -2
  -4  -2  -4 149.350 2.87353   1
  -3  -2  -4 16.0660 0.86272   1
   2  -3  -5 112.794 1.67605  -2
  -2  -2  -4 112.794 1.67605   1
  -1  -2  -4 396.361 4.24460   1
   0  -2  -4 137.908 1.77728  -2
   0  -2  -4 137.908 1.77728   1
   1  -2  -4 7.75331 0.39893   1
  -2  -1  -3 629.942 7.45365  -2
   2  -2  -4 629.942 7.45365   1
   3  -2  -4 111.021 1.66030   1
  -4   0  -2 613.623 9.96659  -2
   4  -2  -4 613.623 9.96659   1
   5  -2  -4 134.168 3.13891   1
   6  -1   1 5.72096 2.09615  -2
   6  -2  -4 5.72096 2.09615   1
  -5  -3  -3 8.48231 1.39289   1
   4  -5  -5 117.034 2.64620  -2
  -4  -3  -3 117.034 2.64620   1
  -3  -3  -3 203.435 3.45373   1
   2  -4  -4 203.073 2.82377  -2
  -2  -3  -3 203.073 2.82377   1
  -1  -3  -3 13.6922 0.56225   1
   0  -3  -3 935.927 9.69777  -2
   0  -3  -3 935.927 9.69777   1
   1  -3  -3 8.20041 0.43869   1
  -2  -2  -2 294.237 2.99912  -2
   2  -3  -3 294.237 2.99912   1
   3  -3  -3 140.683 1.75143   1
  -4  -1  -1 64.4477 1.71054  -2
   4  -3  -3 64.4477 1.71054   1
   5  -3  -3 61.3660 1.87872   1
   6   0   0 145.683 7.04135  -2
   6  -3  -3 145.683 7.04135   1
  -5  -4  -2 53.4754 2.64474   1
   4  -6  -4 26.3288 2.03548  -2
  -4  -4  -2 26.3288 2.03548   1
  -3  -4  -2 71.7344 1.84410   1
   2  -5  -3 48.5970 1.19768  -2
  -2  -4  -2 48.5970 1.19768   1
  -1  -4  -2 2.60836 0.37677   1
   0  -4  -2 1.30503 0.28807  -2
   0  -4  -2 1.30503 0.28807   1
   1  -4  -2 119.376 1.57256   1
  -2  -3  -1 332.007 3.86966  -2
   2  -4  -2 332.007 3.86966   1
   3  -4  -2 80.5474 1.27862   1
  -4  -2   0 88.6393 1.80085  -2
   4  -4  -2 88.6393 1.80085   1
   5  -4  -2 3.49977 0.87023   1
  -6  -1   1 28.2921 2.78580  -2
   6  -4  -2 28.2921 2.78580   1
  -5  -5  -1 -0.0723 1.78352   1
   4  -7  -3 137.056 3.19077  -2
  -4  -5  -1 137.056 3.19077   1
  -3  -5  -1 -0.2695 0.88778   1
   2  -6  -2 482.585 6.08116  -2
  -2  -5  -1 482.585 6.08116   1
  -1  -5  -1 50.0459 1.10305   1
   0  -5  -1 389.151 4.17637  -2
   0  -5  -1 389.151 4.17637   1
   1  -5  -1 117.079 1.64743   1
  -2  -4   0 120.882 2.25618  -2
   2  -5  -1 120.882 2.25618   1
   3  -5  -1 22.3536 0.98373   1
  -4  -3   1 559.525 6.68559  -2
   4  -5  -1 559.525 6.68559   1
   5  -5  -1 171.029 2.76615   1
  -6  -2   2 13.4977 4.54989  -2
   6  -5  -1 13.4977 4.54989   1
   4  -8  -2 17.3664 3.19208  -2
  -4  -6   0 17.3664 3.19208   1
  -3  -6   0 0.63918 0.90332   1
   2  -7  -1 47.7541 1.93482  -2
  -2  -6   0 47.7541 1.93482   1
  -1  -6   0 120.483 1.68028   1
   0  -6   0 5.91148 0.64307  -2
   0  -6   0 5.91148 0.64307   1
   1  -6   0 12.8999 0.64955   1
  -2  -5   1 67.1927 1.51230  -2
   2  -6   0 67.1927 1.51230   1
   3  -6   0 212.212 2.85590   1
  -4  -4   2 98.9176 2.06194  -2
   4  -6   0 98.9176 2.06194   1
   5  -6   0 150.761 2.46576   1
   4  -9  -1 -1.7912 3.67673  -2
  -4  -7   1 -1.7912 3.67673   1
  -3  -7   1 38.5039 1.68790   1
   2  -8   0 92.4310 2.12980  -2
  -2  -7   1 92.4310 2.12980   1
  -1  -7   1 77.7433 1.52987   1
   0  -7   1 412.971 4.55655  -2
   0  -7   1 412.971 4.55655   1
   1  -7   1 30.5281 1.13304   1
  -2  -6   2 269.263 3.34152  -2
   2  -7   1 269.263 3.34152   1
   3  -7   1 4.41642 0.69907   1
  -4  -5   3 201.695 3.51391  -2
   4  -7   1 201.695 3.51391   1
   5  -7   1 2.21443 1.21773   1
  -3  -8   2 9.22596 1.60961   1
   2  -9   1 102.900 2.73084  -2
  -2  -8   2 102.900 2.73084   1
  -1  -8   2 2.59796 0.72497   1
   0  -8   2 84.7271 1.63806  -2
   0  -8   2 84.7271 1.63806   1
   1  -8   2 149.311 2.38478   1
  -2  -7   3 17.5189 1.12413  -2
   2  -8   2 17.5189 1.12413   1
   3  -8   2 22.7781 1.18715   1
  -4  -6   4 41.9350 1.96749  -2
   4  -8   2 41.9350 1.96749   1
   5  -8   2 3.63850 1.23622   1
   2 -10   2 43.0193 2.67011  -2
  -2  -9   3 43.0193 2.67011   1
  -1  -9   3 68.8922 2.32708   1
   0  -9   3 4.37002 0.92950  -2
   0  -9   3 4.37002 0.92950   1
   1  -9   3 162.182 2.41400   1
  -2  -8   4 74.7446 2.00239  -2
   2  -9   3 74.7446 2.00239   1
   3  -9   3 46.3885 1.94599   1
  -4  -7   5 26.5830 2.70405  -2
   4  -9   3 26.5830 2.70405   1
  -1 -10   4 33.2240 2.03121   1
   0 -10   4 60.6714 2.04671  -2
   0 -10   4 60.6714 2.04671   1
   1 -10   4 18.4933 1.19218   1
  -2  -9   5 45.5816 2.10267  -2
   2 -10   4 45.5816 2.10267   1
   3 -10   4 12.6328 1.34329   1
   2   8 -17 11.2241 4.37907  -2
  -2   9 -16 11.2241 4.37907   1
  -1   9 -16 32.3543 2.05437   1
   0   9 -16 24.1240 2.38461  -2
   0   9 -16 24.1240 2.38461   1
  -3   8 -15 6.24519 1.46022   1
   2   7 -16 204.347 2.76151  -2
  -2   8 -15 204.347 2.76151   1
  -1   8 -15 98.2354 2.60433   1
   0   8 -15 2.40823 1.17783  -2
   0   8 -15 2.40823 1.17783   1
   1   8 -15 9.00251 1.70752   1
  -2   9 -14 33.5569 3.75316  -2
   2   8 -15 33.5569 3.75316   1
   4   5 -16 31.5014 4.48507  -2
  -4   7 -14 31.5014 4.48507   1
  -3   7 -14 7.30764 1.47634   1
   2   6 -15 19.0028 1.54256  -2
  -2   7 -14 19.0028 1.54256   1
  -1   7 -14 -0.2296 0.68321   1
   0   7 -14 46.6731 1.49705  -2
   0   7 -14 46.6731 1.49705   1
   1   7 -14 3.35803 1.09372   1
  -2   8 -13 6.01361 2.80682  -2
   2   7 -14 6.01361 2.80682   1
   3   7 -14 7.57367 3.23343   1
   4   4 -15 18.9780 3.79181  -2
  -4   6 -13 18.9780 3.79181   1
  -3   6 -13 93.8615 2.68023   1
  -1   6 -13 477.291 5.48330   1
   0   6 -13 41.3211 1.24082  -2
   0   6 -13 41.3211 1.24082   1
   1   6 -13 1.16668 0.90592   1
  -2   7 -12 229.252 6.39216  -2
   2   6 -13 229.252 6.39216   1
   3   6 -13 66.8877 3.25035   1
  -4   8 -11 26.0553 2.75769  -2
   4   6 -13 26.0553 2.75769   1
  -5   5 -12 1.65888 1.62260   1
   4   3 -14 356.617 6.09794  -2
  -4   5 -12 356.617 6.09794   1
  -3   5 -12 87.8507 2.15898   1
   2   4 -13 269.441 6.49848  -2
  -2   5 -12 269.441 6.49848   1
  -1   5 -12 47.9858 0.89949   1
   0   5 -12 14.2366 0.74348  -2
   0   5 -12 14.2366 0.74348   1
   1   5 -12 26.5576 1.26568   1
  -2   6 -11 102.522 2.43751  -2
   2   5 -12 102.522 2.43751   1
   3   5 -12 14.4194 1.21248   1
  -4   7 -10 68.6544 2.88376  -2
   4   5 -12 68.6544 2.88376   1
  -5   4 -11 40.4571 2.30573   1
   4   2 -13 8.09958 2.41468  -2
  -4   4 -11 8.09958 2.41468   1
   4   2 -14 15.8019 3.69659  -2
  -4   4 -11 15.8019 3.69659   1
  -3   4 -11 62.4612 1.79399   1
   2   3 -12 51.0488 1.72804  -2
  -2   4 -11 51.0488 1.72804   1
  -1   4 -11 0.62371 0.32297   1
   0   4 -11 8.68409 0.73241  -2
   0   4 -11 8.68409 0.73241   1
   1   4 -11 162.174 2.49861   1
  -2   5 -10 0.34092 1.02184  -2
   2   4 -11 0.34092 1.02184   1
   3   4 -11 72.5469 1.97121   1
  -4   6  -9 2.47035 3.16036  -2
   4   4 -11 2.47035 3.16036   1
   5   4 -11 19.9695 2.06251   1
  -5   3 -10 -0.3212 0.98228   1
   4   1 -12 196.650 4.16598  -2
  -4   3 -10 196.650 4.16598   1
  -3   3 -10 188.511 3.03868   1
   2   2 -11 68.5904 1.86912  -2
  -2   3 -10 68.5904 1.86912   1
  -1   3 -10 20.4944 0.67994   1
   0   3 -10 283.998 3.27285  -2
   0   3 -10 283.998 3.27285   1
   1   3 -10 114.181 2.06651   1
  -2   4  -9 384.336 5.44371  -2
   2   3 -10 384.336 5.44371   1
   3   3 -10 101.142 2.01968   1
  -4   5  -8 20.2847 2.69135  -2
   4   3 -10 20.2847 2.69135   1
   5   3 -10 3.26551 1.21129   1
   6  -1 -12 13.5878 5.56306  -2
  -6   2  -9 13.5878 5.56306   1
  -5   2  -9 1.41726 1.00143   1
   4   0 -11 168.768 3.23252  -2
  -4   2  -9 168.768 3.23252   1
  -3   2  -9 5.98890 0.55575   1
   2   1 -10 260.940 3.90291  -2
  -2   2  -9 260.940 3.90291   1
  -1   2  -9 2.12327 0.30652   1
   0   2  -9 364.877 4.76029  -2
   0   2  -9 364.877 4.76029   1
   1   2  -9 830.851 12.1428   1
  -2   3  -8 1319.50 19.3998  -2
   2   2  -9 1319.50 19.3998   1
   3   2  -9 25.3335 1.10313   1
  -4   4  -7 115.816 2.53061  -2
   4   2  -9 115.816 2.53061   1
   5   2  -9 42.6848 1.98432   1
  -6   5  -6 49.2475 3.68815  -2
   6   2  -9 49.2475 3.68815   1
   6  -2 -11 33.9880 6.21973  -2
  -6   1  -8 33.9880 6.21973   1
  -5   1  -8 2.33156 1.04074   1
   4  -1 -10 122.186 2.66062  -2
  -4   1  -8 122.186 2.66062   1
  -3   1  -8 26.1241 0.91193   1
   2   0  -9 73.2489 1.27397  -2
  -2   1  -8 73.2489 1.27397   1
  -1   1  -8 3.51047 0.29782   1
   0   1  -8 214.227 3.28702  -2
   0   1  -8 214.227 3.28702   1
   1   1  -8 228.641 3.03038   1
  -2   2  -7 53.7447 1.23290  -2
   2   1  -8 53.7447 1.23290   1
   3   1  -8 71.1506 1.63629   1
  -4   3  -6 30.1388 1.46900  -2
   4   1  -8 30.1388 1.46900   1
   5   1  -8 2.15871 0.92025   1
  -6   4  -5 13.4458 2.67834  -2
   6   1  -8 13.4458 2.67834   1
   6  -3 -10 118.377 5.04925  -2
  -6   0  -7 118.377 5.04925   1
  -5   0  -7 37.2162 1.70860   1
   4  -2  -9 222.441 3.92761  -2
  -4   0  -7 222.441 3.92761   1
  -3   0  -7 215.605 2.82389   1
   2  -1  -8 23.5407 0.74674  -2
  -2   0  -7 23.5407 0.74674   1
  -1   0  -7 20.0712 0.55212   1
   0   0  -7 621.292 7.81648  -2
   0   0  -7 621.292 7.81648   1
   1   0  -7 118.246 1.70731   1
  -2   1  -6 1665.04 19.3397  -2
   2   0  -7 1665.04 19.3397   1
   3   0  -7 64.0017 1.59266   1
  -4   2  -5 101.747 2.27268  -2
   4   0  -7 101.747 2.27268   1
   5   0  -7 -0.2888 0.82488   1
  -6   3  -4 28.5520 2.44767  -2
   6   0  -7 28.5520 2.44767   1
   6  -4  -9 23.2831 5.78106  -2
  -6  -1  -6 23.2831 5.78106   1
  -5  -1  -6 57.9019 2.10703   1
   4  -3  -8 973.607 11.6140  -2
  -4  -1  -6 973.607 11.6140   1
  -3  -1  -6 28.4768 1.06477   1
   2  -2  -7 175.998 2.27987  -2
  -2  -1  -6 175.998 2.27987   1
  -1  -1  -6 1287.78 12.9251   1
   0  -1  -6 3059.86 38.2061  -2
   0  -1  -6 3059.86 38.2061   1
   1  -1  -6 60.6366 1.07102   1
  -2   0  -5 695.071 8.14233  -2
   2  -1  -6 695.071 8.14233   1
   3  -1  -6 6.02790 0.56725   1
  -4   1  -4 323.204 4.62339  -2
   4  -1  -6 323.204 4.62339   1
   5  -1  -6 97.7528 2.84586   1
  -6   2  -3 16.3830 3.67971  -2
   6  -1  -6 16.3830 3.67971   1
  -5  -2  -5 1.37567 1.13085   1
   4  -4  -7 6.39518 1.52873  -2
  -4  -2  -5 6.39518 1.52873   1
  -3  -2  -5 401.290 5.27268   1
   2  -3  -6 190.199 2.45832  -2
  -2  -2  -5 190.199 2.45832   1
  -1  -2  -5 712.173 7.35080   1
   0  -2  -5 757.336 8.60149  -2
   0  -2  -5 757.336 8.60149   1
   1  -2  -5 33.2442 0.75789   1
  -2  -1  -4 144.395 2.08260  -2
   2  -2  -5 144.395 2.08260   1
   3  -2  -5 951.556 10.2567   1
  -4   0  -3 253.665 4.18684  -2
   4  -2  -5 253.665 4.18684   1
   5  -2  -5 69.9063 2.21051   1
  -6   1  -2 9.83440 3.41681  -2
   6  -2  -5 9.83440 3.41681   1
  -5  -3  -4 95.1060 2.56418   1
   4  -5  -6 34.6225 2.12928  -2
  -4  -3  -4 34.6225 2.12928   1
  -3  -3  -4 112.983 2.01804   1
   2  -4  -5 24.6541 1.20562  -2
  -2  -3  -4 24.6541 1.20562   1
  -1  -3  -4 320.604 3.58892   1
   0  -3  -4 42.8560 0.84782  -2
   0  -3  -4 42.8560 0.84782   1
   1  -3  -4 8.88121 0.52562   1
  -2  -2  -3 558.222 6.16735  -2
   2  -3  -4 558.222 6.16735   1
   3  -3  -4 28.7205 0.77454   1
  -4  -1  -2 172.997 2.97897  -2
   4  -3  -4 172.997 2.97897   1
   5  -3  -4 1.05859 0.99885   1
  -6   0  -1 193.741 7.77020  -2
   6  -3  -4 193.741 7.77020   1
  -5  -4  -3 13.6909 1.74995   1
   4  -6  -5 87.7501 2.28386  -2
  -4  -4  -3 87.7501 2.28386   1
  -3  -4  -3 66.9078 1.59702   1
   2  -5  -4 316.275 4.26020  -2
  -2  -4  -3 316.275 4.26020   1
  -1  -4  -3 627.703 6.73046   1
   0  -4  -3 360.168 4.01417  -2
   0  -4  -3 360.168 4.01417   1
   1  -4  -3 129.773 1.68706   1
  -2  -3  -2 102.407 1.54874  -2
   2  -4  -3 102.407 1.54874   1
   3  -4  -3 259.159 3.10474   1
  -4  -2  -1 82.9902 1.73872  -2
   4  -4  -3 82.9902 1.73872   1
   5  -4  -3 557.192 5.76890   1
  -6  -1   0 0.60611 1.97724  -2
   6  -4  -3 0.60611 1.97724   1
  -5  -5  -2 9.66173 2.03574   1
   4  -7  -4 26.7559 2.27270  -2
  -4  -5  -2 26.7559 2.27270   1
  -3  -5  -2 32.3933 1.28353   1
   2  -6  -3 28.7464 1.40615  -2
  -2  -5  -2 28.7464 1.40615   1
  -1  -5  -2 261.707 3.21855   1
   0  -5  -2 215.572 2.56464  -2
   0  -5  -2 215.572 2.56464   1
   1  -5  -2 410.309 4.38749   1
  -2  -4  -1 279.103 3.76320  -2
   2  -5  -2 279.103 3.76320   1
   3  -5  -2 0.49606 0.53109   1
  -4  -3   0 91.9911 2.02193  -2
   4  -5  -2 91.9911 2.02193   1
   5  -5  -2 6.35574 0.85906   1
  -6  -2   1 -1.6754 2.95098  -2
   6  -5  -2 -1.6754 2.95098   1
   4  -8  -3 9.32962 3.99895  -2
  -4  -6  -1 9.32962 3.99895   1
  -3  -6  -1 256.218 4.10618   1
   2  -7  -2 21.0651 1.67515  -2
  -2  -6  -1 21.0651 1.67515   1
  -1  -6  -1 184.293 2.42286   1
   0  -6  -1 216.880 2.87587  -2
   0  -6  -1 216.880 2.87587   1
   1  -6  -1 18.9417 0.79724   1
  -2  -5   0 50.5114 1.22324  -2
   2  -6  -1 50.5114 1.22324   1
   3  -6  -1 172.335 2.72930   1
  -4  -4   1 89.5463 2.00795  -2
   4  -6  -1 89.5463 2.00795   1
   5  -6  -1 13.2871 1.06269   1
   4  -9  -2 75.1011 5.27246  -2
  -4  -7   0 75.1011 5.27246   1
  -3  -7   0 6.02139 1.16396   1
   2  -8  -1 33.2058 1.63617  -2
  -2  -7   0 33.2058 1.63617   1
  -1  -7   0 142.837 2.17081   1
   0  -7   0 483.025 5.22285  -2
   0  -7   0 483.025 5.22285   1
   1  -7   0 56.6061 1.31276   1
  -2  -6   1 96.9681 1.82673  -2
   2  -7   0 96.9681 1.82673   1
   3  -7   0 103.993 1.99973   1
  -4  -5   2 133.721 2.70359  -2
   4  -7   0 133.721 2.70359   1
   5  -7   0 69.9741 2.39864   1
  -3  -8   1 4.66630 1.65080   1
   2  -9   0 211.441 4.53780  -2
  -2  -8   1 211.441 4.53780   1
  -1  -8   1 45.2289 1.38708   1
   0  -8   1 2.65354 0.66786  -2
   0  -8   1 2.65354 0.66786   1
   1  -8   1 44.6964 1.47058   1
  -2  -7   2 8.02960 1.07689  -2
   2  -8   1 8.02960 1.07689   1
   3  -8   1 77.3800 1.81050   1
  -4  -6   3 16.0989 1.99832  -2
   4  -8   1 16.0989 1.99832   1
   5  -8   1 38.8436 1.95661   1
   2 -10   1 26.5275 3.21683  -2
  -2  -9   2 26.5275 3.21683   1
  -1  -9   2 1.54870 0.86949   1
   0  -9   2 17.2156 1.15630  -2
   0  -9   2 17.2156 1.15630   1
   1  -9   2 30.8433 1.21207   1
  -2  -8   3 54.7797 1.79512  -2
   2  -9   2 54.7797 1.79512   1
   3  -9   2 6.62695 1.00844   1
  -4  -7   4 3.95865 3.50450  -2
   4  -9   2 3.95865 3.50450   1
  -1 -10   3 22.8053 1.96657   1
   0 -10   3 79.0431 2.18386  -2
   0 -10   3 79.0431 2.18386   1
   1 -10   3 57.0989 1.79979   1
  -2  -9   4 50.6495 1.92839  -2
   2 -10   3 50.6495 1.92839   1
   3 -10   3 0.33326 1.19060   1
  -1   9 -17 -0.4749 1.23195   1
   0   9 -17 2.66249 1.64011  -2
   0   9 -17 2.66249 1.64011   1
  -3   8 -16 3.76653 1.72270   1
   2   7 -17 43.9332 2.12063  -2
  -2   8 -16 43.9332 2.12063   1
  -1   8 -16 25.4163 1.60196   1
   0   8 -16 25.8508 1.47820  -2
   0   8 -16 25.8508 1.47820   1
   1   8 -16 21.0644 1.46499   1
  -2   9 -15 61.5307 4.49182  -2
   2   8 -16 61.5307 4.49182   1
   4   5 -18 24.2383 8.01953  -2
   4   5 -17 24.2383 8.01953  -2
  -4   7 -15 24.2383 8.01953   1
   4   5 -17 -5.8318 8.74558  -2
  -4   7 -15 -5.8318 8.74558   1
  -3   7 -15 15.2643 1.62666   1
   2   6 -16 20.8319 1.92832  -2
  -2   7 -15 20.8319 1.92832   1
  -1   7 -15 3.53663 0.70599   1
   0   7 -15 1.98055 1.07077  -2
   0   7 -15 1.98055 1.07077   1
   1   7 -15 25.2925 1.56649   1
  -2   8 -14 28.7931 3.05342  -2
   2   7 -15 28.7931 3.05342   1
   3   7 -15 -3.8834 2.95409   1
   4   4 -16 0.23660 3.34373  -2
  -4   6 -14 0.23660 3.34373   1
  -3   6 -14 8.44813 1.13973   1
   2   5 -15 110.999 3.23186  -2
  -2   6 -14 110.999 3.23186   1
  -1   6 -14 8.46455 0.62743   1
   0   6 -14 70.4743 1.49992  -2
   0   6 -14 70.4743 1.49992   1
   1   6 -14 24.9055 1.36436   1
  -2   7 -13 101.999 3.27060  -2
   2   6 -14 101.999 3.27060   1
   3   6 -14 32.1577 2.46884   1
  -4   8 -12 48.7642 4.74633  -2
   4   6 -14 48.7642 4.74633   1
  -5   5 -13 22.2469 1.94244   1
   4   3 -15 70.6921 3.38097  -2
  -4   5 -13 70.6921 3.38097   1
  -3   5 -13 10.6944 1.01807   1
   2   4 -14 413.594 7.01704  -2
  -2   5 -13 413.594 7.01704   1
  -1   5 -13 64.1527 1.15919   1
   0   5 -13 147.844 2.42724  -2
   0   5 -13 147.844 2.42724   1
   1   5 -13 293.870 4.16418   1
  -2   6 -12 64.4855 2.12079  -2
   2   5 -13 64.4855 2.12079   1
   3   5 -13 31.3477 1.54670   1
  -4   7 -11 6.31909 2.44464  -2
   4   5 -13 6.31909 2.44464   1
  -5   4 -12 55.6025 2.59459   1
   4   2 -14 56.0389 3.11969  -2
  -4   4 -12 56.0389 3.11969   1
   4   2 -15 14.0608 3.85362  -2
  -4   4 -13 14.0608 3.85362   1
  -4   4 -12 14.0608 3.85362   1
  -3   4 -12 141.456 2.77650   1
   2   3 -13 28.7477 1.16833  -2
  -2   4 -12 28.7477 1.16833   1
  -1   4 -12 10.0282 0.81661   1
   0   4 -12 1264.77 13.5493  -2
   0   4 -12 1264.77 13.5493   1
   1   4 -12 113.455 2.00724   1
  -2   5 -11 138.189 3.99464  -2
   2   4 -12 138.189 3.99464   1
   3   4 -12 262.410 4.39834   1
  -4   6 -10 53.2788 2.75502  -2
   4   4 -12 53.2788 2.75502   1
   5   4 -12 13.7576 2.33741   1
  -5   3 -11 0.79092 0.96454   1
   4   1 -13 101.346 3.57105  -2
  -4   3 -11 101.346 3.57105   1
  -3   3 -11 18.2565 1.01762   1
   2   2 -12 23.7971 1.15566  -2
  -2   3 -11 23.7971 1.15566   1
  -1   3 -11 289.931 4.76468   1
   0   3 -11 32.3674 0.79683  -2
   0   3 -11 32.3674 0.79683   1
   1   3 -11 101.967 1.95280   1
  -2   4 -10 128.183 2.68562  -2
   2   3 -11 128.183 2.68562   1
   3   3 -11 8.26406 0.96436   1
  -4   5  -9 13.2240 2.48441  -2
   4   3 -11 13.2240 2.48441   1
   5   3 -11 1.48210 1.23173   1
  -5   2 -10 19.9084 1.37014   1
   4   0 -12 17.5382 1.52218  -2
  -4   2 -10 17.5382 1.52218   1
  -3   2 -10 168.441 3.08750   1
   2   1 -11 839.395 9.74796  -2
  -2   2 -10 839.395 9.74796   1
  -1   2 -10 359.528 4.29779   1
   0   2 -10 29.5130 0.71074  -2
   0   2 -10 29.5130 0.71074   1
   1   2 -10 1297.59 14.2848   1
  -2   3  -9 781.658 11.7948  -2
   2   2 -10 781.658 11.7948   1
   3   2 -10 171.679 2.94077   1
  -4   4  -8 71.8731 2.45735  -2
   4   2 -10 71.8731 2.45735   1
   5   2 -10 34.8879 1.79452   1
  -5   1  -9 31.0690 1.53751   1
   4  -1 -11 17.7960 1.58778  -2
  -4   1  -9 17.7960 1.58778   1
  -3   1  -9 1.59130 0.51147   1
   2   0 -10 89.7799 1.56315  -2
  -2   1  -9 89.7799 1.56315   1
  -1   1  -9 127.061 1.70554   1
   0   1  -9 277.405 4.19247  -2
   0   1  -9 277.405 4.19247   1
   1   1  -9 187.485 2.99978   1
  -2   2  -8 460.454 5.61465  -2
   2   1  -9 460.454 5.61465   1
   3   1  -9 0.01733 0.63550   1
  -4   3  -7 160.032 3.84507  -2
   4   1  -9 160.032 3.84507   1
   5   1  -9 52.1092 1.98567   1
  -6   4  -6 12.4177 3.85955  -2
   6   1  -9 12.4177 3.85955   1
   6  -3 -11 17.0811 4.14046  -2
  -6   0  -8 17.0811 4.14046   1
  -5   0  -8 28.9847 1.60327   1
   4  -2 -10 123.678 2.80509  -2
  -4   0  -8 123.678 2.80509   1
  -3   0  -8 23.5171 1.00024   1
   2  -1  -9 305.718 3.54852  -2
  -2   0  -8 305.718 3.54852   1
  -1   0  -8 260.549 3.14359   1
   0   0  -8 2.88517 0.26376  -2
   0   0  -8 2.88517 0.26376   1
   1   0  -8 679.646 8.36248   1
  -2   1  -7 920.003 10.8249  -2
   2   0  -8 920.003 10.8249   1
   3   0  -8 169.806 2.56690   1
  -4   2  -6 64.4636 1.98540  -2
   4   0  -8 64.4636 1.98540   1
   5   0  -8 37.2799 2.08738   1
  -6   3  -5 22.6896 3.82674  -2
   6   0  -8 22.6896 3.82674   1
  -5  -1  -7 28.4446 1.48038   1
   4  -3  -9 842.807 10.2140  -2
  -4  -1  -7 842.807 10.2140   1
  -3  -1  -7 113.428 1.88409   1
   2  -2  -8 162.804 2.16311  -2
  -2  -1  -7 162.804 2.16311   1
  -1  -1  -7 175.008 2.06027   1
   0  -1  -7 197.544 2.68677  -2
   0  -1  -7 197.544 2.68677   1
   1  -1  -7 267.371 3.13075   1
  -2   0  -6 894.583 11.5920  -2
   2  -1  -7 894.583 11.5920   1
   3  -1  -7 135.518 2.19273   1
  -4   1  -5 66.4167 1.85884  -2
   4  -1  -7 66.4167 1.85884   1
   5  -1  -7 187.914 3.90228   1
  -6   2  -4 28.9807 3.38493  -2
   6  -1  -7 28.9807 3.38493   1
  -5  -2  -6 330.248 4.67714   1
   4  -4  -8 7.06015 1.54754  -2
  -4  -2  -6 7.06015 1.54754   1
  -3  -2  -6 384.877 4.60695   1
   2  -3  -7 554.908 6.09467  -2
  -2  -2  -6 554.908 6.09467   1
  -1  -2  -6 20.5743 0.61661   1
   0  -2  -6 91.6113 1.30063  -2
   0  -2  -6 91.6113 1.30063   1
   1  -2  -6 708.688 10.1871   1
  -2  -1  -5 252.482 3.68561  -2
   2  -2  -6 252.482 3.68561   1
   3  -2  -6 79.8991 1.48338   1
  -4   0  -4 341.085 4.71025  -2
   4  -2  -6 341.085 4.71025   1
   5  -2  -6 34.7807 1.72547   1
  -6   1  -3 36.9438 3.11948  -2
   6  -2  -6 36.9438 3.11948   1
  -5  -3  -5 130.766 2.93516   1
   4  -5  -7 68.6441 2.52074  -2
  -4  -3  -5 68.6441 2.52074   1
  -3  -3  -5 -0.3393 0.58708   1
   2  -4  -6 112.543 2.83840  -2
  -2  -3  -5 112.543 2.83840   1
  -1  -3  -5 906.321 9.33532   1
   0  -3  -5 0.72124 0.32099  -2
   0  -3  -5 0.72124 0.32099   1
   1  -3  -5 198.153 2.67423   1
  -2  -2  -4 83.0554 1.46843  -2
   2  -3  -5 83.0554 1.46843   1
   3  -3  -5 1.51900 0.50367   1
  -4  -1  -3 372.061 5.68504  -2
   4  -3  -5 372.061 5.68504   1
   5  -3  -5 43.0466 1.70624   1
  -6   0  -2 61.2951 4.52888  -2
   6  -3  -5 61.2951 4.52888   1
  -5  -4  -4 9.98415 1.53342   1
   4  -6  -6 310.227 4.35817  -2
  -4  -4  -4 310.227 4.35817   1
  -3  -4  -4 2.13849 0.68402   1
   2  -5  -5 8.13318 0.89662  -2
  -2  -4  -4 8.13318 0.89662   1
  -1  -4  -4 180.065 2.33341   1
   0  -4  -4 8.55176 0.55232  -2
   0  -4  -4 8.55176 0.55232   1
   1  -4  -4 176.242 2.28434   1
  -2  -3  -3 331.250 4.31317  -2
   2  -4  -4 331.250 4.31317   1
   3  -4  -4 52.5155 1.02831   1
  -4  -2  -2 15.5888 1.21187  -2
   4  -4  -4 15.5888 1.21187   1
   5  -4  -4 386.214 4.65491   1
  -6  -1  -1 2.97922 2.78592  -2
   6  -4  -4 2.97922 2.78592   1
  -5  -5  -3 12.5376 2.14010   1
   4  -7  -5 29.0562 1.95424  -2
  -4  -5  -3 29.0562 1.95424   1
  -3  -5  -3 2.53558 0.76389   1
   2  -6  -4 16.1916 1.10214  -2
  -2  -5  -3 16.1916 1.10214   1
  -1  -5  -3 226.044 2.89023   1
   0  -5  -3 235.629 2.94354  -2
   0  -5  -3 235.629 2.94354   1
   1  -5  -3 47.6355 1.03442   1
  -2  -4  -2 22.6502 0.87984  -2
   2  -5  -3 22.6502 0.87984   1
   3  -5  -3 114.082 1.82222   1
  -4  -3  -1 61.3467 1.67793  -2
   4  -5  -3 61.3467 1.67793   1
   5  -5  -3 15.3041 0.96809   1
  -6  -2   0 54.2073 6.39784  -2
   6  -5  -3 54.2073 6.39784   1
   4  -8  -4 13.5118 2.90094  -2
  -4  -6  -2 13.5118 2.90094   1
  -3  -6  -2 69.5061 2.17836   1
   2  -7  -3 189.290 5.32050  -2
  -2  -6  -2 189.290 5.32050   1
  -1  -6  -2 5.43139 0.61624   1
   0  -6  -2 92.3605 1.50850  -2
   0  -6  -2 92.3605 1.50850   1
   1  -6  -2 5.87316 0.57285   1
  -2  -5  -1 206.177 3.03489  -2
   2  -6  -2 206.177 3.03489   1
   3  -6  -2 8.62566 0.79993   1
  -4  -4   0 23.5027 1.49509  -2
   4  -6  -2 23.5027 1.49509   1
   5  -6  -2 33.4922 1.49773   1
   4  -9  -3 78.4029 5.23195  -2
  -4  -7  -1 78.4029 5.23195   1
  -3  -7  -1 0.13107 1.16480   1
   2  -8  -2 50.1822 2.35279  -2
  -2  -7  -1 50.1822 2.35279   1
  -1  -7  -1 392.197 4.43151   1
   0  -7  -1 66.5346 1.47061  -2
   0  -7  -1 66.5346 1.47061   1
   1  -7  -1 324.369 3.64749   1
  -2  -6   0 18.9133 1.04334  -2
   2  -7  -1 18.9133 1.04334   1
   3  -7  -1 265.885 3.43820   1
  -4  -5   1 74.9597 2.13654  -2
   4  -7  -1 74.9597 2.13654   1
   5  -7  -1 83.5961 2.47546   1
  -3  -8   0 3.80279 1.58270   1
   2  -9  -1 183.119 3.27392  -2
  -2  -8   0 183.119 3.27392   1
  -1  -8   0 30.7135 1.20889   1
   0  -8   0 140.220 2.27896  -2
   0  -8   0 140.220 2.27896   1
   1  -8   0 2.28412 0.68002   1
  -2  -7   1 101.751 1.93613  -2
   2  -8   0 101.751 1.93613   1
   3  -8   0 1.21620 0.79277   1
  -4  -6   2 23.0066 2.00598  -2
   4  -8   0 23.0066 2.00598   1
   5  -8   0 13.9456 1.51996   1
   2 -10   0 73.6523 2.95712  -2
  -2  -9   1 73.6523 2.95712   1
  -1  -9   1 -0.4546 0.94056   1
   0  -9   1 7.95729 1.00986  -2
   0  -9   1 7.95729 1.00986   1
   1  -9   1 15.2505 1.12678   1
  -2  -8   2 48.6057 1.72440  -2
   2  -9   1 48.6057 1.72440   1
   3  -9   1 14.7970 1.12011   1
  -4  -7   3 9.23809 3.22965  -2
   4  -9   1 9.23809 3.22965   1
  -1 -10   2 52.5129 2.72844   1
   0 -10   2 17.8169 1.66364  -2
   0 -10   2 17.8169 1.66364   1
   1 -10   2 27.1984 1.28116   1
  -2  -9   3 18.3559 2.14536  -2
   2 -10   2 18.3559 2.14536   1
   3 -10   2 16.0358 1.39668   1
   2   7 -18 5.32276 1.65391  -2
  -2   8 -17 5.32276 1.65391   1
  -1   8 -17 12.5280 1.48497   1
   0   8 -17 8.26531 1.52378  -2
   0   8 -17 8.26531 1.52378   1
   1   8 -17 1.83516 1.23840   1
  -2   9 -16 24.5516 4.25687  -2
   2   8 -17 24.5516 4.25687   1
  -3   7 -16 1.34357 1.50854   1
   2   6 -17 32.9861 2.03848  -2
  -2   7 -16 32.9861 2.03848   1
  -1   7 -16 5.83345 1.16307   1
   0   7 -16 29.0540 1.55795  -2
   0   7 -16 29.0540 1.55795   1
   1   7 -16 1.34492 1.33449   1
  -2   8 -15 75.8610 3.04624  -2
   2   7 -16 75.8610 3.04624   1
   3   7 -16 3.14978 2.09594   1
   4   4 -17 23.2459 3.67227  -2
  -4   6 -15 23.2459 3.67227   1
  -3   6 -15 21.8535 1.77825   1
   2   5 -16 184.066 3.96165  -2
  -2   6 -15 184.066 3.96165   1
  -1   6 -15 5.05811 0.88320   1
   0   6 -15 210.738 3.31099  -2
   0   6 -15 210.738 3.31099   1
   1   6 -15 9.45418 1.05382   1
  -2   7 -14 25.2518 2.21129  -2
   2   6 -15 25.2518 2.21129   1
   3   6 -15 19.5049 2.09453   1
  -5   5 -14 56.6304 3.13753   1
   4   3 -16 20.2452 3.31254  -2
  -4   5 -14 20.2452 3.31254   1
  -3   5 -14 0.91502 0.88558   1
   2   4 -15 24.4734 2.18072  -2
  -2   5 -14 24.4734 2.18072   1
  -1   5 -14 154.300 2.51120   1
   0   5 -14 5.54634 0.86731  -2
   0   5 -14 5.54634 0.86731   1
   1   5 -14 139.691 2.51374   1
  -2   6 -13 4.77372 1.90423  -2
   2   5 -14 4.77372 1.90423   1
   3   5 -14 59.6563 2.87504   1
  -4   7 -12 1.36643 3.53577  -2
   4   5 -14 1.36643 3.53577   1
  -5   4 -13 28.9354 1.94718   1
   4   2 -15 14.0608 3.85362  -2
  -4   4 -13 14.0608 3.85362   1
  -4   4 -12 14.0608 3.85362   1
   4   2 -15 4.76974 2.90894  -2
  -4   4 -13 4.76974 2.90894   1
  -3   4 -13 78.9394 1.95739   1
   2   3 -14 159.270 2.48396  -2
  -2   4 -13 159.270 2.48396   1
  -1   4 -13 5.86064 0.67944   1
   0   4 -13 429.650 6.15872  -2
   0   4 -13 429.650 6.15872   1
   1   4 -13 0.71411 0.61137   1
  -2   5 -12 251.700 6.12990  -2
   2   4 -13 251.700 6.12990   1
   3   4 -13 116.743 2.60287   1
  -4   6 -11 178.566 4.29287  -2
   4   4 -13 178.566 4.29287   1
   5   4 -13 21.7830 2.53647   1
  -5   3 -12 51.7136 2.54602   1
   4   1 -14 185.546 3.93201  -2
  -4   3 -12 185.546 3.93201   1
  -3   3 -12 90.8518 1.99629   1
   2   2 -13 6.44066 1.01776  -2
  -2   3 -12 6.44066 1.01776   1
  -1   3 -12 289.600 4.79880   1
   0   3 -12 48.2642 1.08595  -2
   0   3 -12 48.2642 1.08595   1
   1   3 -12 462.775 7.13340   1
  -2   4 -11 26.9551 1.33894  -2
   2   3 -12 26.9551 1.33894   1
   3   3 -12 58.0356 2.17531   1
  -4   5 -10 64.2117 2.74766  -2
   4   3 -12 64.2117 2.74766   1
   5   3 -12 3.70060 1.64271   1
  -5   2 -11 62.7106 2.05098   1
   4   0 -13 11.7508 1.37238  -2
  -4   2 -11 11.7508 1.37238   1
  -3   2 -11 17.7382 1.01726   1
   2   1 -12 293.049 3.85928  -2
  -2   2 -11 293.049 3.85928   1
  -1   2 -11 323.042 4.48925   1
   0   2 -11 333.673 4.39976  -2
   0   2 -11 333.673 4.39976   1
   1   2 -11 92.3177 1.58160   1
  -2   3 -10 160.563 2.60182  -2
   2   2 -11 160.563 2.60182   1
   3   2 -11 15.4412 1.00008   1
  -4   4  -9 5.35128 1.93315  -2
   4   2 -11 5.35128 1.93315   1
   5   2 -11 42.5328 2.12034   1
  -5   1 -10 84.0822 2.31891   1
   4  -1 -12 161.898 2.78943  -2
  -4   1 -10 161.898 2.78943   1
  -3   1 -10 15.8086 0.78768   1
   2   0 -11 11.6695 0.74134  -2
  -2   1 -10 11.6695 0.74134   1
  -1   1 -10 44.8771 0.86269   1
   0   1 -10 468.198 6.87163  -2
   0   1 -10 468.198 6.87163   1
   1   1 -10 354.774 4.56707   1
  -2   2  -9 712.001 8.43047  -2
   2   1 -10 712.001 8.43047   1
   3   1 -10 6.13322 0.68381   1
  -4   3  -8 19.5794 1.78064  -2
   4   1 -10 19.5794 1.78064   1
   5   1 -10 1.90090 1.32919   1
  -6   4  -7 1.29003 3.71019  -2
   6   1 -10 1.29003 3.71019   1
  -5   0  -9 5.59839 1.19429   1
   4  -2 -11 196.792 3.04005  -2
  -4   0  -9 196.792 3.04005   1
  -3   0  -9 14.5844 0.82176   1
   2  -1 -10 202.098 2.53318  -2
  -2   0  -9 202.098 2.53318   1
  -1   0  -9 11.6011 0.52757   1
   0   0  -9 103.768 1.57188  -2
   0   0  -9 103.768 1.57188   1
   1   0  -9 1.05947 0.25364   1
  -2   1  -8 207.955 2.79209  -2
   2   0  -9 207.955 2.79209   1
   3   0  -9 21.5737 1.00541   1
  -4   2  -7 61.3602 1.81052  -2
   4   0  -9 61.3602 1.81052   1
   5   0  -9 35.7042 1.85862   1
  -6   3  -6 37.6892 3.52637  -2
   6   0  -9 37.6892 3.52637   1
  -5  -1  -8 55.6532 2.20300   1
   4  -3 -10 444.543 5.47992  -2
  -4  -1  -8 444.543 5.47992   1
  -3  -1  -8 74.7972 1.55123   1
   2  -2  -9 18.2601 0.79768  -2
  -2  -1  -8 18.2601 0.79768   1
  -1  -1  -8 463.326 5.37053   1
   0  -1  -8 1399.32 17.2605  -2
   0  -1  -8 1399.32 17.2605   1
   1  -1  -8 1352.75 16.4149   1
  -2   0  -7 36.7573 1.04941  -2
   2  -1  -8 36.7573 1.04941   1
   3  -1  -8 1285.02 14.7524   1
  -4   1  -6 140.547 2.63643  -2
   4  -1  -8 140.547 2.63643   1
   5  -1  -8 29.8750 1.50076   1
  -6   2  -5 10.6661 4.02631  -2
   6  -1  -8 10.6661 4.02631   1
  -5  -2  -7 136.476 2.95235   1
   4  -4  -9 162.545 2.84122  -2
  -4  -2  -7 162.545 2.84122   1
  -3  -2  -7 329.775 4.08786   1
   2  -3  -8 144.954 2.47418  -2
  -2  -2  -7 144.954 2.47418   1
  -1  -2  -7 108.941 1.49657   1
   0  -2  -7 948.688 10.6490  -2
   0  -2  -7 948.688 10.6490   1
   1  -2  -7 3.76051 0.45602   1
  -2  -1  -6 61.5273 1.10282  -2
   2  -2  -7 61.5273 1.10282   1
   3  -2  -7 92.1933 1.71342   1
  -4   0  -5 113.155 2.55129  -2
   4  -2  -7 113.155 2.55129   1
   5  -2  -7 20.3819 1.42726   1
  -6   1  -4 36.2675 3.34558  -2
   6  -2  -7 36.2675 3.34558   1
  -5  -3  -6 19.0811 1.68305   1
   4  -5  -8 253.089 4.55781  -2
  -4  -3  -6 253.089 4.55781   1
  -3  -3  -6 2.60723 0.70351   1
   2  -4  -7 98.0860 1.65165  -2
  -2  -3  -6 98.0860 1.65165   1
  -1  -3  -6 2311.78 23.1000   1
   0  -3  -6 131.426 1.81709  -2
   0  -3  -6 131.426 1.81709   1
   1  -3  -6 983.425 11.2955   1
  -2  -2  -5 145.924 2.01224  -2
   2  -3  -6 145.924 2.01224   1
   3  -3  -6 179.331 2.65759   1
  -4  -1  -4 84.7126 2.18646  -2
   4  -3  -6 84.7126 2.18646   1
   5  -3  -6 15.5189 1.17535   1
  -6   0  -3 -7.9041 5.66392  -2
   6  -3  -6 -7.9041 5.66392   1
  -5  -4  -5 24.2479 1.78987   1
   4  -6  -7 110.337 2.55623  -2
  -4  -4  -5 110.337 2.55623   1
  -3  -4  -5 97.2458 1.94677   1
   2  -5  -6 110.835 2.21093  -2
  -2  -4  -5 110.835 2.21093   1
  -1  -4  -5 154.153 2.10055   1
   0  -4  -5 32.5248 0.86619  -2
   0  -4  -5 32.5248 0.86619   1
   1  -4  -5 197.260 2.51383   1
  -2  -3  -4 41.5610 1.21419  -2
   2  -4  -5 41.5610 1.21419   1
   3  -4  -5 130.723 1.72879   1
  -4  -2  -3 19.1002 1.17931  -2
   4  -4  -5 19.1002 1.17931   1
   5  -4  -5 132.176 2.59520   1
  -6  -1  -2 12.9414 3.20895  -2
   6  -4  -5 12.9414 3.20895   1
   4  -7  -6 51.6400 2.39046  -2
  -4  -5  -4 51.6400 2.39046   1
  -3  -5  -4 182.381 2.84164   1
   2  -6  -5 148.576 2.91402  -2
  -2  -5  -4 148.576 2.91402   1
  -1  -5  -4 0.82776 0.48342   1
   0  -5  -4 238.355 2.99396  -2
   0  -5  -4 238.355 2.99396   1
   1  -5  -4 196.555 2.36197   1
  -2  -4  -3 202.575 3.83442  -2
   2  -5  -4 202.575 3.83442   1
   3  -5  -4 23.6003 1.15196   1
  -4  -3  -2 214.854 2.68439  -2
   4  -5  -4 214.854 2.68439   1
   5  -5  -4 8.34141 0.82394   1
  -6  -2  -1 37.2557 4.93894  -2
   6  -5  -4 37.2557 4.93894   1
  -6  -2   0 57.6689 7.74224  -2
   6  -5  -4 57.6689 7.74224   1
   4  -8  -5 67.8102 3.32049  -2
  -4  -6  -3 67.8102 3.32049   1
  -3  -6  -3 38.6510 1.86545   1
   2  -7  -4 12.6350 1.37996  -2
  -2  -6  -3 12.6350 1.37996   1
  -1  -6  -3 102.853 1.82365   1
   0  -6  -3 322.795 3.95269  -2
   0  -6  -3 322.795 3.95269   1
   1  -6  -3 9.96923 0.69319   1
  -2  -5  -2 11.0772 0.80925  -2
   2  -6  -3 11.0772 0.80925   1
   3  -6  -3 168.451 2.64304   1
  -4  -4  -1 63.3996 1.78635  -2
   4  -6  -3 63.3996 1.78635   1
   5  -6  -3 53.9932 1.69328   1
   4  -9  -4 14.3273 6.13236  -2
  -4  -7  -2 14.3273 6.13236   1
  -3  -7  -2 1.74966 1.28651   1
   2  -8  -3 2.78464 1.42175  -2
  -2  -7  -2 2.78464 1.42175   1
  -1  -7  -2 1009.03 10.2179   1
   0  -7  -2 71.6646 1.57951  -2
   0  -7  -2 71.6646 1.57951   1
   1  -7  -2 95.8580 1.68484   1
  -2  -6  -1 41.7900 1.32125  -2
   2  -7  -2 41.7900 1.32125   1
   3  -7  -2 145.407 2.30952   1
  -4  -5   0 4.86561 1.78215  -2
   4  -7  -2 4.86561 1.78215   1
   5  -7  -2 122.364 2.88613   1
  -3  -8  -1 4.62435 1.58100   1
   2  -9  -2 295.693 4.38605  -2
  -2  -8  -1 295.693 4.38605   1
  -1  -8  -1 0.21572 0.76709   1
   0  -8  -1 310.706 4.14110  -2
   0  -8  -1 310.706 4.14110   1
   1  -8  -1 8.77077 0.78978   1
  -2  -7   0 97.5650 2.07036  -2
   2  -8  -1 97.5650 2.07036   1
   3  -8  -1 30.6807 1.29354   1
  -4  -6   1 159.086 3.21807  -2
   4  -8  -1 159.086 3.21807   1
   5  -8  -1 1.99107 1.63906   1
   2 -10  -1 40.4880 2.68066  -2
  -2  -9   0 40.4880 2.68066   1
  -1  -9   0 111.056 2.15770   1
   0  -9   0 105.182 2.13772  -2
   0  -9   0 105.182 2.13772   1
   1  -9   0 0.29140 0.86392   1
  -2  -8   1 171.289 2.74785  -2
   2  -9   0 171.289 2.74785   1
   3  -9   0 76.0913 2.00223   1
  -4  -7   2 1.40151 2.30905  -2
   4  -9   0 1.40151 2.30905   1
  -1 -10   1 28.3442 1.66055   1
   0 -10   1 1.87241 1.19870  -2
   0 -10   1 1.87241 1.19870   1
   1 -10   1 3.39173 0.91955   1
  -2  -9   2 44.9416 2.95675  -2
   2 -10   1 44.9416 2.95675   1
   3 -10   1 62.6184 2.16176   1
   2   7 -19 11.6327 4.02934  -2
  -2   8 -18 11.6327 4.02934   1
  -1   8 -18 2.44526 2.28314   1
   0   8 -18 55.5752 3.18249  -2
   0   8 -18 55.5752 3.18249   1
   1   8 -18 2.18705 1.53664   1
  -3   7 -17 12.1558 1.75515   1
   2   6 -18 138.441 3.42584  -2
  -2   7 -17 138.441 3.42584   1
  -1   7 -17 2.17452 1.11980   1
   0   7 -17 99.0590 2.50257  -2
   0   7 -17 99.0590 2.50257   1
   1   7 -17 17.3916 1.11981   1
  -2   8 -16 24.4231 3.57559  -2
   2   7 -17 24.4231 3.57559   1
   3   7 -17 0.46892 2.29681   1
   4   4 -18 33.0939 4.59433  -2
  -4   6 -16 33.0939 4.59433   1
  -3   6 -16 88.5122 3.14964   1
   2   5 -17 55.1575 2.27430  -2
  -2   6 -16 55.1575 2.27430   1
  -1   6 -16 55.3471 1.90631   1
   0   6 -16 9.16759 1.08712  -2
   0   6 -16 9.16759 1.08712   1
   1   6 -16 47.5527 1.90167   1
  -2   7 -15 8.76078 2.78192  -2
   2   6 -16 8.76078 2.78192   1
   3   6 -16 1.96724 1.79985   1
   4   3 -17 27.7353 2.87331  -2
  -4   5 -15 27.7353 2.87331   1
  -3   5 -15 0.12018 0.88048   1
   2   4 -16 46.0270 2.16439  -2
  -2   5 -15 46.0270 2.16439   1
  -1   5 -15 204.118 4.57696   1
   0   5 -15 22.3373 1.47929  -2
   0   5 -15 22.3373 1.47929   1
   1   5 -15 119.481 2.36496   1
  -2   6 -14 75.5776 2.79467  -2
   2   5 -15 75.5776 2.79467   1
   3   5 -15 52.6551 2.22713   1
  -4   7 -13 1.16503 4.14997  -2
   4   5 -15 1.16503 4.14997   1
  -5   4 -14 2.56256 1.69373   1
   4   2 -16 75.9770 3.40779  -2
  -4   4 -14 75.9770 3.40779   1
  -3   4 -14 182.769 3.02018   1
   2   3 -15 248.233 3.46520  -2
  -2   4 -14 248.233 3.46520   1
  -1   4 -14 127.564 2.63930   1
   0   4 -14 553.811 7.41292  -2
   0   4 -14 553.811 7.41292   1
   1   4 -14 428.934 6.38480   1
  -2   5 -13 223.463 7.79862  -2
   2   4 -14 223.463 7.79862   1
   3   4 -14 203.306 4.83509   1
  -4   6 -12 77.2247 3.08466  -2
   4   4 -14 77.2247 3.08466   1
   5   4 -14 29.3024 2.68262   1
  -5   3 -13 54.4450 2.58671   1
   4   1 -15 49.1675 2.26224  -2
  -4   3 -13 49.1675 2.26224   1
  -3   3 -13 -0.0850 0.94265   1
   2   2 -14 19.3428 1.10638  -2
  -2   3 -13 19.3428 1.10638   1
  -1   3 -13 72.5714 1.79357   1
   0   3 -13 17.2455 0.77106  -2
   0   3 -13 17.2455 0.77106   1
   1   3 -13 478.810 7.39942   1
  -2   4 -12 81.4194 1.88734  -2
   2   3 -13 81.4194 1.88734   1
   3   3 -13 93.8057 2.19427   1
  -4   5 -11 46.7935 2.56539  -2
   4   3 -13 46.7935 2.56539   1
   5   3 -13 18.6760 1.92969   1
  -5   2 -12 54.2501 1.95173   1
   4   0 -14 32.2616 1.42192  -2
  -4   2 -12 32.2616 1.42192   1
  -3   2 -12 50.6699 1.56027   1
   2   1 -13 112.063 2.15175  -2
  -2   2 -12 112.063 2.15175   1
  -1   2 -12 0.80448 0.33768   1
   0   2 -12 462.152 5.97747  -2
   0   2 -12 462.152 5.97747   1
   1   2 -12 120.485 2.15892   1
  -2   3 -11 40.0026 1.19155  -2
   2   2 -12 40.0026 1.19155   1
   3   2 -12 219.424 3.52819   1
  -4   4 -10 73.3719 2.68949  -2
   4   2 -12 73.3719 2.68949   1
   5   2 -12 5.31073 1.38790   1
  -5   1 -11 2.55890 1.10088   1
   4  -1 -13 116.368 2.33644  -2
  -4   1 -11 116.368 2.33644   1
  -3   1 -11 324.076 3.88308   1
   2   0 -12 258.091 3.44914  -2
  -2   1 -11 258.091 3.44914   1
  -1   1 -11 277.805 3.38075   1
   0   1 -11 4.17966 0.40826  -2
   0   1 -11 4.17966 0.40826   1
   1   1 -11 1.73281 0.28332   1
  -2   2 -10 288.904 4.09444  -2
   2   1 -11 288.904 4.09444   1
   3   1 -11 58.4674 1.56092   1
  -4   3  -9 28.6971 1.94411  -2
   4   1 -11 28.6971 1.94411   1
   5   1 -11 -1.0501 1.21679   1
  -6   4  -8 7.98603 3.59750  -2
   6   1 -11 7.98603 3.59750   1
  -5   0 -10 28.8932 1.58039   1
   4  -2 -12 17.5721 1.54103  -2
  -4   0 -10 17.5721 1.54103   1
  -3   0 -10 444.792 5.67183   1
   2  -1 -11 209.814 2.93000  -2
  -2   0 -10 209.814 2.93000   1
  -1   0 -10 1000.70 11.1159   1
   0   0 -10 124.056 1.85715  -2
   0   0 -10 124.056 1.85715   1
   1   0 -10 1229.91 13.3732   1
  -2   1  -9 163.675 2.31075  -2
   2   0 -10 163.675 2.31075   1
   3   0 -10 343.282 5.01217   1
  -4   2  -8 150.707 2.79025  -2
   4   0 -10 150.707 2.79025   1
   5   0 -10 48.0736 2.17154   1
  -6   3  -7 14.7646 3.55458  -2
   6   0 -10 14.7646 3.55458   1
  -5  -1  -9 46.1830 2.09068   1
   4  -3 -11 23.2192 1.65192  -2
  -4  -1  -9 23.2192 1.65192   1
  -3  -1  -9 7.70930 0.70927   1
   2  -2 -10 442.150 4.97161  -2
  -2  -1  -9 442.150 4.97161   1
  -1  -1  -9 131.007 1.85071   1
   0  -1  -9 1726.35 21.1797  -2
   0  -1  -9 1726.35 21.1797   1
   1  -1  -9 368.729 4.76924   1
  -2   0  -8 136.078 2.04225  -2
   2  -1  -9 136.078 2.04225   1
   3  -1  -9 25.3902 1.09150   1
  -4   1  -7 264.931 3.94827  -2
   4  -1  -9 264.931 3.94827   1
   5  -1  -9 30.4495 1.53092   1
  -6   2  -6 18.9039 3.31437  -2
   6  -1  -9 18.9039 3.31437   1
  -5  -2  -8 12.9413 1.44478   1
   4  -4 -10 9.94974 1.65856  -2
  -4  -2  -8 9.94974 1.65856   1
  -3  -2  -8 9.19813 0.77870   1
   2  -3  -9 571.057 6.22693  -2
  -2  -2  -8 571.057 6.22693   1
  -1  -2  -8 0.90878 0.36849   1
   0  -2  -8 953.850 10.6965  -2
   0  -2  -8 953.850 10.6965   1
   1  -2  -8 5.82264 0.40278   1
  -2  -1  -7 208.894 2.39472  -2
   2  -2  -8 208.894 2.39472   1
   3  -2  -8 958.855 11.1495   1
  -4   0  -6 204.893 3.65015  -2
   4  -2  -8 204.893 3.65015   1
   5  -2  -8 174.594 3.15834   1
  -6   1  -5 22.0217 3.54564  -2
   6  -2  -8 22.0217 3.54564   1
  -5  -3  -7 43.7439 2.21286   1
   4  -5  -9 178.255 3.78073  -2
  -4  -3  -7 178.255 3.78073   1
  -3  -3  -7 436.001 5.21293   1
   2  -4  -8 39.5651 1.34305  -2
  -2  -3  -7 39.5651 1.34305   1
  -1  -3  -7 567.142 6.05268   1
   0  -3  -7 293.881 3.59027  -2
   0  -3  -7 293.881 3.59027   1
   1  -3  -7 8.37042 0.57552   1
  -2  -2  -6 410.345 4.67861  -2
   2  -3  -7 410.345 4.67861   1
   3  -3  -7 2.33266 0.49994   1
  -4  -1  -5 447.486 6.39216  -2
   4  -3  -7 447.486 6.39216   1
   5  -3  -7 4.65849 0.93556   1
  -6   0  -4 56.8239 4.23038  -2
   6  -3  -7 56.8239 4.23038   1
  -5  -4  -6 29.5082 1.95286   1
   4  -6  -8 23.1991 1.94927  -2
  -4  -4  -6 23.1991 1.94927   1
  -3  -4  -6 0.68573 0.72857   1
   2  -5  -7 238.143 3.97716  -2
  -2  -4  -6 238.143 3.97716   1
  -1  -4  -6 77.3365 1.36617   1
   0  -4  -6 72.6019 1.31827  -2
   0  -4  -6 72.6019 1.31827   1
   1  -4  -6 187.690 2.68940   1
  -2  -3  -5 250.943 3.94527  -2
   2  -4  -6 250.943 3.94527   1
   3  -4  -6 3.24480 0.78613   1
  -4  -2  -4 262.646 5.03427  -2
   4  -4  -6 262.646 5.03427   1
   5  -4  -6 176.630 3.05847   1
  -6  -1  -3 33.4039 3.34007  -2
   6  -4  -6 33.4039 3.34007   1
   4  -7  -7 56.9547 2.39361  -2
  -4  -5  -5 56.9547 2.39361   1
  -3  -5  -5 17.5470 1.05777   1
   2  -6  -6 286.615 4.13131  -2
  -2  -5  -5 286.615 4.13131   1
  -1  -5  -5 7.96381 0.61647   1
   0  -5  -5 2.56379 0.51128  -2
   0  -5  -5 2.56379 0.51128   1
   1  -5  -5 72.0222 1.23359   1
  -2  -4  -4 5.34658 1.17198  -2
   2  -5  -5 5.34658 1.17198   1
   3  -5  -5 28.4153 1.28117   1
  -4  -3  -3 129.520 2.17130  -2
   4  -5  -5 129.520 2.17130   1
   5  -5  -5 17.5477 1.22885   1
  -6  -2  -2 7.35555 4.61015  -2
   6  -5  -5 7.35555 4.61015   1
   4  -8  -6 14.3943 2.34597  -2
  -4  -6  -4 14.3943 2.34597   1
  -3  -6  -4 0.30466 0.91641   1
   2  -7  -5 4.62469 1.15030  -2
  -2  -6  -4 4.62469 1.15030   1
  -1  -6  -4 129.763 2.11376   1
   0  -6  -4 32.7354 1.15656  -2
   0  -6  -4 32.7354 1.15656   1
   1  -6  -4 55.8487 1.21279   1
  -2  -5  -3 9.15449 1.01305  -2
   2  -6  -4 9.15449 1.01305   1
   3  -6  -4 6.22795 0.98773   1
  -4  -4  -2 26.9369 1.45852  -2
   4  -6  -4 26.9369 1.45852   1
   5  -6  -4 169.969 2.58419   1
  -3  -7  -3 45.3843 2.24301   1
   2  -8  -4 74.4224 1.89453  -2
  -2  -7  -3 74.4224 1.89453   1
  -1  -7  -3 492.858 5.47726   1
   0  -7  -3 19.2800 1.04433  -2
   0  -7  -3 19.2800 1.04433   1
   1  -7  -3 2.96381 0.64378   1
  -2  -6  -2 193.285 2.95785  -2
   2  -7  -3 193.285 2.95785   1
   3  -7  -3 184.189 3.23400   1
  -4  -5  -1 159.474 3.47465  -2
   4  -7  -3 159.474 3.47465   1
   5  -7  -3 17.9487 1.35623   1
  -3  -8  -2 0.39088 1.59875   1
   2  -9  -3 100.723 2.66146  -2
  -2  -8  -2 100.723 2.66146   1
  -1  -8  -2 0.50022 0.80676   1
   0  -8  -2 105.428 1.99922  -2
   0  -8  -2 105.428 1.99922   1
   1  -8  -2 63.3538 1.55124   1
  -2  -7  -1 155.630 2.62735  -2
   2  -8  -2 155.630 2.62735   1
   3  -8  -2 87.5447 1.92653   1
  -4  -6   0 4.99728 1.90615  -2
   4  -8  -2 4.99728 1.90615   1
   2 -10  -2 32.7494 2.59452  -2
  -2  -9  -1 32.7494 2.59452   1
  -1  -9  -1 224.276 3.14805   1
   0  -9  -1 0.96689 0.98720  -2
   0  -9  -1 0.96689 0.98720   1
   1  -9  -1 51.2359 1.68507   1
  -2  -8   0 233.095 4.39827  -2
   2  -9  -1 233.095 4.39827   1
   3  -9  -1 75.9643 2.01536   1
  -4  -7   1 -0.3060 2.25335  -2
   4  -9  -1 -0.3060 2.25335   1
  -1 -10   0 1.82179 1.20341   1
   0 -10   0 0.87297 1.27804  -2
   0 -10   0 0.87297 1.27804   1
   1 -10   0 5.74568 0.97747   1
  -2  -9   1 71.6450 2.22791  -2
   2 -10   0 71.6450 2.22791   1
   3 -10   0 20.9308 1.52609   1
   2   7 -20 32.3748 4.73022  -2
  -2   8 -19 32.3748 4.73022   1
  -1   8 -19 -2.3254 2.26884   1
   0   8 -19 38.9492 2.70280  -2
   0   8 -19 38.9492 2.70280   1
   1   8 -19 -2.7416 1.97258   1
  -3   7 -18 5.53252 1.55837   1
   2   6 -19 34.7965 2.12364  -2
  -2   7 -18 34.7965 2.12364   1
  -1   7 -18 16.6403 1.35788   1
   0   7 -18 18.0806 1.84396  -2
   0   7 -18 18.0806 1.84396   1
   1   7 -18 2.67151 1.49864   1
  -2   8 -17 2.14203 2.76908  -2
   2   7 -18 2.14203 2.76908   1
   4   4 -19 36.3770 4.91644  -2
  -4   6 -17 36.3770 4.91644   1
  -3   6 -17 101.384 3.36291   1
   2   5 -18 61.8394 2.32177  -2
  -2   6 -17 61.8394 2.32177   1
  -1   6 -17 212.412 5.97242   1
   0   6 -17 8.68474 1.31195  -2
   0   6 -17 8.68474 1.31195   1
   1   6 -17 10.9818 1.49630   1
  -2   7 -16 23.1967 3.74627  -2
   2   6 -17 23.1967 3.74627   1
   3   6 -17 7.76898 2.92864   1
   4   3 -18 13.9879 2.88119  -2
  -4   5 -16 13.9879 2.88119   1
  -3   5 -16 27.6346 1.54930   1
   2   4 -17 173.605 3.78711  -2
  -2   5 -16 173.605 3.78711   1
  -1   5 -16 38.4747 1.53817   1
   0   5 -16 32.5617 1.68542  -2
   0   5 -16 32.5617 1.68542   1
   1   5 -16 57.9497 2.19543   1
  -2   6 -15 66.1223 2.77262  -2
   2   5 -16 66.1223 2.77262   1
   3   5 -16 7.73716 1.67222   1
  -4   7 -14 11.1989 3.61872  -2
   4   5 -16 11.1989 3.61872   1
  -5   4 -15 23.5997 2.20131   1
   4   2 -17 38.8584 2.87929  -2
  -4   4 -15 38.8584 2.87929   1
  -3   4 -15 337.549 4.70704   1
   2   3 -16 92.0995 2.40750  -2
  -2   4 -15 92.0995 2.40750   1
  -1   4 -15 27.2652 1.27732   1
   0   4 -15 417.822 5.78069  -2
   0   4 -15 417.822 5.78069   1
   1   4 -15 25.9541 1.53771   1
  -2   5 -14 9.96928 1.03319  -2
   2   4 -15 9.96928 1.03319   1
   3   4 -15 82.5996 2.15307   1
  -4   6 -13 58.2403 2.91593  -2
   4   4 -15 58.2403 2.91593   1
  -5   3 -14 49.4401 2.81483   1
   4   1 -16 104.150 2.82912  -2
  -4   3 -14 104.150 2.82912   1
  -3   3 -14 75.3539 1.90827   1
   2   2 -15 83.4182 1.72977  -2
  -2   3 -14 83.4182 1.72977   1
  -1   3 -14 326.414 5.41533   1
   0   3 -14 92.5194 1.60770  -2
   0   3 -14 92.5194 1.60770   1
   1   3 -14 35.3310 1.04329   1
  -2   4 -13 413.738 6.51135  -2
   2   3 -14 413.738 6.51135   1
   3   3 -14 33.6377 1.56692   1
  -4   5 -12 147.595 3.80399  -2
   4   3 -14 147.595 3.80399   1
   5   3 -14 4.11397 1.81974   1
  -5   2 -13 32.1112 1.53428   1
   4   0 -15 68.0082 2.45011  -2
  -4   2 -13 68.0082 2.45011   1
  -3   2 -13 9.33132 0.88510   1
   2   1 -14 33.4001 1.39664  -2
  -2   2 -13 33.4001 1.39664   1
  -1   2 -13 32.2596 0.84226   1
   0   2 -13 14.2977 0.67813  -2
   0   2 -13 14.2977 0.67813   1
   1   2 -13 89.7061 1.79327   1
  -2   3 -12 20.3952 1.00041  -2
   2   2 -13 20.3952 1.00041   1
   3   2 -13 128.748 2.49667   1
  -4   4 -11 5.61014 2.03692  -2
   4   2 -13 5.61014 2.03692   1
   5   2 -13 2.68702 1.44177   1
  -5   1 -12 32.6309 1.62438   1
   4  -1 -14 129.667 2.35451  -2
  -4   1 -12 129.667 2.35451   1
  -3   1 -12 72.5194 1.66280   1
   2   0 -13 257.746 3.48358  -2
  -2   1 -12 257.746 3.48358   1
  -1   1 -12 46.2076 0.96231   1
   0   1 -12 509.096 7.50118  -2
   0   1 -12 509.096 7.50118   1
   1   1 -12 342.075 4.45755   1
  -2   2 -11 129.868 2.62117  -2
   2   1 -12 129.868 2.62117   1
   3   1 -12 256.420 3.89196   1
  -4   3 -10 86.7139 2.58825  -2
   4   1 -12 86.7139 2.58825   1
   5   1 -12 29.5135 1.87371   1
  -5   0 -11 81.6004 2.38823   1
   4  -2 -13 506.046 6.51897  -2
  -4   0 -11 506.046 6.51897   1
  -3   0 -11 1079.14 11.4303   1
   2  -1 -12 26.3288 1.01891  -2
  -2   0 -11 26.3288 1.01891   1
  -1   0 -11 265.613 3.30040   1
   0   0 -11 436.320 5.64030  -2
   0   0 -11 436.320 5.64030   1
   1   0 -11 638.251 7.97743   1
  -2   1 -10 28.4318 1.13147  -2
   2   0 -11 28.4318 1.13147   1
   3   0 -11 1.77800 0.64682   1
  -4   2  -9 64.3786 1.94437  -2
   4   0 -11 64.3786 1.94437   1
   5   0 -11 1.28450 1.32514   1
  -6   3  -8 38.6163 6.16254  -2
   6   0 -11 38.6163 6.16254   1
  -5  -1 -10 9.66489 1.36462   1
   4  -3 -12 60.6135 2.23563  -2
  -4  -1 -10 60.6135 2.23563   1
  -3  -1 -10 0.72614 0.63986   1
   2  -2 -11 8.53416 0.83385  -2
  -2  -1 -10 8.53416 0.83385   1
  -1  -1 -10 15.1675 0.66679   1
   0  -1 -10 962.517 11.9719  -2
   0  -1 -10 962.517 11.9719   1
   1  -1 -10 52.3364 1.05638   1
  -2   0  -9 296.656 3.80590  -2
   2  -1 -10 296.656 3.80590   1
   3  -1 -10 3.73121 0.63991   1
  -4   1  -8 202.076 3.32447  -2
   4  -1 -10 202.076 3.32447   1
   5  -1 -10 12.1086 1.19908   1
  -6   2  -7 45.7141 3.58493  -2
   6  -1 -10 45.7141 3.58493   1
  -5  -2  -9 7.31401 1.38505   1
   4  -4 -11 110.812 2.48568  -2
  -4  -2  -9 110.812 2.48568   1
  -3  -2  -9 477.307 5.58541   1
   2  -3 -10 42.3949 1.28541  -2
  -2  -2  -9 42.3949 1.28541   1
  -1  -2  -9 34.4431 0.91936   1
   0  -2  -9 2924.55 32.0163  -2
   0  -2  -9 2924.55 32.0163   1
   1  -2  -9 111.765 1.77252   1
  -2  -1  -8 14.2627 0.69210  -2
   2  -2  -9 14.2627 0.69210   1
   3  -2  -9 519.075 6.37657   1
  -4   0  -7 75.9814 2.18221  -2
   4  -2  -9 75.9814 2.18221   1
   5  -2  -9 52.6053 1.96513   1
  -6   1  -6 37.6107 3.91450  -2
   6  -2  -9 37.6107 3.91450   1
  -5  -3  -8 36.8675 2.26094   1
   4  -5 -10 40.3402 2.47175  -2
  -4  -3  -8 40.3402 2.47175   1
  -3  -3  -8 58.9891 1.63951   1
   2  -4  -9 -0.1937 1.17434  -2
  -2  -3  -8 -0.1937 1.17434   1
  -1  -3  -8 104.817 1.71454   1
   0  -3  -8 235.031 2.97371  -2
   0  -3  -8 235.031 2.97371   1
   1  -3  -8 798.235 10.1709   1
  -2  -2  -7 173.446 2.31714  -2
   2  -3  -8 173.446 2.31714   1
   3  -3  -8 133.510 2.24659   1
  -4  -1  -6 558.882 8.84891  -2
   4  -3  -8 558.882 8.84891   1
   5  -3  -8 7.21897 1.08961   1
  -6   0  -5 123.676 5.36552  -2
   6  -3  -8 123.676 5.36552   1
  -5  -4  -7 9.02465 1.94059   1
   4  -6  -9 5.98026 1.93981  -2
  -4  -4  -7 5.98026 1.93981   1
  -3  -4  -7 40.2683 1.56467   1
   2  -5  -8 130.231 2.47348  -2
  -2  -4  -7 130.231 2.47348   1
  -1  -4  -7 66.5864 1.27761   1
   0  -4  -7 110.799 1.74991  -2
   0  -4  -7 110.799 1.74991   1
   1  -4  -7 275.533 3.68381   1
  -2  -3  -6 241.627 3.83216  -2
   2  -4  -7 241.627 3.83216   1
   3  -4  -7 74.8416 2.01254   1
  -4  -2  -5 14.2276 1.50768  -2
   4  -4  -7 14.2276 1.50768   1
   5  -4  -7 3.62788 0.99271   1
  -6  -1  -4 74.0368 3.67534  -2
   6  -4  -7 74.0368 3.67534   1
   4  -7  -8 7.13341 2.13792  -2
  -4  -5  -6 7.13341 2.13792   1
  -3  -5  -6 6.34879 0.95897   1
   2  -6  -7 26.4738 1.30334  -2
  -2  -5  -6 26.4738 1.30334   1
  -1  -5  -6 53.6912 1.28706   1
   0  -5  -6 84.1380 1.58435  -2
   0  -5  -6 84.1380 1.58435   1
   1  -5  -6 -0.0688 0.44173   1
  -2  -4  -5 238.612 3.91959  -2
   2  -5  -6 238.612 3.91959   1
   3  -5  -6 103.349 2.38821   1
  -4  -3  -4 20.1527 1.75823  -2
   4  -5  -6 20.1527 1.75823   1
   5  -5  -6 0.61590 0.95976   1
  -6  -2  -3 15.2415 4.77204  -2
   6  -5  -6 15.2415 4.77204   1
   4  -8  -7 7.95087 2.58701  -2
  -4  -6  -5 7.95087 2.58701   1
  -3  -6  -5 64.1621 1.96447   1
   2  -7  -6 11.1661 1.23986  -2
  -2  -6  -5 11.1661 1.23986   1
  -1  -6  -5 -0.0576 0.66486   1
   0  -6  -5 322.533 4.00557  -2
   0  -6  -5 322.533 4.00557   1
   1  -6  -5 165.735 2.22654   1
  -2  -5  -4 348.734 4.36088  -2
   2  -6  -5 348.734 4.36088   1
   3  -6  -5 26.6145 1.55007   1
  -4  -4  -3 48.7755 2.14716  -2
   4  -6  -5 48.7755 2.14716   1
   5  -6  -5 10.9324 1.19784   1
  -3  -7  -4 13.2925 1.52739   1
   2  -8  -5 55.9244 1.78817  -2
  -2  -7  -4 55.9244 1.78817   1
  -1  -7  -4 9.82619 1.01046   1
   0  -7  -4 104.364 2.16791  -2
   0  -7  -4 104.364 2.16791   1
   1  -7  -4 26.1014 1.07428   1
  -2  -6  -3 7.19069 0.95572  -2
   2  -7  -4 7.19069 0.95572   1
   3  -7  -4 26.9731 1.61599   1
  -4  -5  -2 52.7280 2.04016  -2
   4  -7  -4 52.7280 2.04016   1
   5  -7  -4 6.95429 1.19795   1
  -3  -8  -3 6.97297 1.69167   1
   2  -9  -4 53.7309 2.28299  -2
  -2  -8  -3 53.7309 2.28299   1
  -1  -8  -3 41.4011 1.56480   1
   0  -8  -3 14.7818 1.10718  -2
   0  -8  -3 14.7818 1.10718   1
   1  -8  -3 4.21001 0.76501   1
  -2  -7  -2 3.16950 1.33455  -2
   2  -8  -3 3.16950 1.33455   1
   3  -8  -3 76.8032 2.19828   1
  -4  -6  -1 0.34856 2.12126  -2
   4  -8  -3 0.34856 2.12126   1
   2 -10  -3 50.0413 2.83780  -2
  -2  -9  -2 50.0413 2.83780   1
  -1  -9  -2 75.9219 2.00709   1
   0  -9  -2 95.7848 2.27877  -2
   0  -9  -2 95.7848 2.27877   1
   1  -9  -2 39.2285 1.43367   1
  -2  -8  -1 225.728 3.25857  -2
   2  -9  -2 225.728 3.25857   1
   3  -9  -2 10.8261 1.02741   1
  -4  -7   0 63.2293 2.66296  -2
   4  -9  -2 63.2293 2.66296   1
   0 -10  -1 5.25907 1.69258  -2
   0 -10  -1 5.25907 1.69258   1
   1 -10  -1 1.89817 0.93254   1
  -2  -9   0 20.8992 1.81714  -2
   2 -10  -1 20.8992 1.81714   1
   3 -10  -1 5.74405 1.29583   1
  -1   8 -20 14.3952 2.73267   1
   0   8 -20 23.0130 2.20255  -2
   0   8 -20 23.0130 2.20255   1
  -3   7 -19 2.37856 1.65884   1
   2   6 -20 2.08007 2.00499  -2
  -2   7 -19 2.08007 2.00499   1
  -1   7 -19 37.3220 2.92596   1
   0   7 -19 -0.4396 1.79044  -2
   0   7 -19 -0.4396 1.79044   1
   1   7 -19 15.2489 1.80239   1
  -2   8 -18 0.12816 3.95292  -2
   2   7 -19 0.12816 3.95292   1
  -3   6 -18 47.9710 2.64151   1
   2   5 -19 35.9548 2.16579  -2
  -2   6 -18 35.9548 2.16579   1
  -1   6 -18 86.9892 3.49909   1
   0   6 -18 15.0961 1.73555  -2
   0   6 -18 15.0961 1.73555   1
   1   6 -18 58.6867 2.53668   1
  -2   7 -17 79.0790 3.74138  -2
   2   6 -18 79.0790 3.74138   1
   3   6 -18 7.07817 1.54722   1
   4   3 -19 64.8450 3.11004  -2
  -4   5 -17 64.8450 3.11004   1
  -3   5 -17 9.89487 1.23800   1
   2   4 -18 154.135 3.57699  -2
  -2   5 -17 154.135 3.57699   1
  -1   5 -17 1.13257 0.85779   1
   0   5 -17 6.08153 1.14581  -2
   0   5 -17 6.08153 1.14581   1
   1   5 -17 208.444 4.01898   1
  -2   6 -16 93.5443 2.44539  -2
   2   5 -17 93.5443 2.44539   1
   3   5 -17 0.45064 1.17216   1
  -4   7 -15 8.38929 8.86022  -2
   4   5 -17 8.38929 8.86022   1
   4   2 -18 24.4295 2.89352  -2
  -4   4 -16 24.4295 2.89352   1
  -3   4 -16 13.1058 1.08860   1
   2   3 -17 12.1874 1.30242  -2
  -2   4 -16 12.1874 1.30242   1
  -1   4 -16 121.210 2.69437   1
   0   4 -16 17.2145 0.98181  -2
   0   4 -16 17.2145 0.98181   1
   1   4 -16 134.340 3.27615   1
  -2   5 -15 91.4824 1.92136  -2
   2   4 -16 91.4824 1.92136   1
   3   4 -16 0.25691 0.87162   1
  -4   6 -14 -1.6147 2.36719  -2
   4   4 -16 -1.6147 2.36719   1
  -5   3 -15 41.0848 2.89652   1
   4   1 -17 54.7599 2.51954  -2
  -4   3 -15 54.7599 2.51954   1
  -3   3 -15 80.1494 1.99671   1
   2   2 -16 305.952 4.70770  -2
  -2   3 -15 305.952 4.70770   1
  -1   3 -15 150.336 3.01646   1
   0   3 -15 23.4705 0.91712  -2
   0   3 -15 23.4705 0.91712   1
   1   3 -15 25.0361 1.02084   1
  -2   4 -14 386.777 5.43065  -2
   2   3 -15 386.777 5.43065   1
   3   3 -15 243.759 3.94013   1
  -4   5 -13 39.3497 2.63562  -2
   4   3 -15 39.3497 2.63562   1
   5   3 -15 -0.4912 1.83813   1
  -5   2 -14 4.52677 1.77966   1
   4   0 -16 28.2772 2.46458  -2
  -4   2 -14 28.2772 2.46458   1
  -3   2 -14 58.0156 1.70654   1
   2   1 -15 399.645 5.10054  -2
  -2   2 -14 399.645 5.10054   1
  -1   2 -14 32.3650 0.89859   1
   0   2 -14 7.69149 0.60271  -2
   0   2 -14 7.69149 0.60271   1
   1   2 -14 461.642 6.03190   1
  -2   3 -13 42.2554 1.27771  -2
   2   2 -14 42.2554 1.27771   1
   3   2 -14 0.27818 0.73637   1
  -4   4 -12 43.3430 2.47544  -2
   4   2 -14 43.3430 2.47544   1
   5   2 -14 21.6373 1.76073   1
  -5   1 -13 91.2966 2.64137   1
   4  -1 -15 61.3225 2.22026  -2
  -4   1 -13 61.3225 2.22026   1
  -3   1 -13 24.4295 1.18465   1
   2   0 -14 210.318 3.34381  -2
  -2   1 -13 210.318 3.34381   1
  -1   1 -13 192.210 2.54982   1
   0   1 -13 11.0228 0.68320  -2
   0   1 -13 11.0228 0.68320   1
   1   1 -13 143.021 2.22028   1
  -2   2 -12 50.2375 1.30619  -2
   2   1 -13 50.2375 1.30619   1
   3   1 -13 68.9617 1.74255   1
  -4   3 -11 40.4232 2.28770  -2
   4   1 -13 40.4232 2.28770   1
   5   1 -13 1.27994 1.33814   1
  -5   0 -12 9.59461 1.36475   1
   4  -2 -14 35.5288 1.75836  -2
  -4   0 -12 35.5288 1.75836   1
  -3   0 -12 626.291 6.97501   1
   2  -1 -13 39.7081 1.20067  -2
  -2   0 -12 39.7081 1.20067   1
  -1   0 -12 0.73708 0.38812   1
   0   0 -12 86.3309 1.49516  -2
   0   0 -12 86.3309 1.49516   1
   1   0 -12 794.197 9.85721   1
  -2   1 -11 677.828 10.0025  -2
   2   0 -12 677.828 10.0025   1
   3   0 -12 102.459 2.14634   1
  -4   2 -10 18.1420 1.63812  -2
   4   0 -12 18.1420 1.63812   1
   5   0 -12 28.5225 1.83194   1
  -6   3  -9 41.6324 4.33747  -2
   6   0 -12 41.6324 4.33747   1
  -5  -1 -11 11.3326 1.56455   1
   4  -3 -13 525.761 7.72429  -2
  -4  -1 -11 525.761 7.72429   1
  -3  -1 -11 422.446 5.01769   1
   2  -2 -12 431.796 7.02877  -2
  -2  -1 -11 431.796 7.02877   1
  -1  -1 -11 77.9131 1.36054   1
   0  -1 -11 196.381 2.79704  -2
   0  -1 -11 196.381 2.79704   1
   1  -1 -11 825.832 10.2568   1
  -2   0 -10 496.510 6.53744  -2
   2  -1 -11 496.510 6.53744   1
   3  -1 -11 22.7127 1.07174   1
  -4   1  -9 41.3171 1.72700  -2
   4  -1 -11 41.3171 1.72700   1
   5  -1 -11 5.08211 1.16391   1
  -6   2  -8 14.9233 3.42400  -2
   6  -1 -11 14.9233 3.42400   1
  -5  -2 -10 8.84390 1.72691   1
   4  -4 -12 130.964 2.71574  -2
  -4  -2 -10 130.964 2.71574   1
  -3  -2 -10 1.00550 0.73330   1
   2  -3 -11 55.5708 1.44611  -2
  -2  -2 -10 55.5708 1.44611   1
  -1  -2 -10 1.59395 0.41751   1
   0  -2 -10 453.516 5.90136  -2
   0  -2 -10 453.516 5.90136   1
   1  -2 -10 164.201 2.43113   1
  -2  -1  -9 178.640 2.28070  -2
   2  -2 -10 178.640 2.28070   1
   3  -2 -10 259.895 3.57357   1
  -4   0  -8 94.8007 2.76822  -2
   4  -2 -10 94.8007 2.76822   1
   5  -2 -10 52.3945 2.00176   1
  -6   1  -7 31.7017 2.95126  -2
   6  -2 -10 31.7017 2.95126   1
  -5  -3  -9 1.11215 1.78249   1
   4  -5 -11 123.265 3.05941  -2
  -4  -3  -9 123.265 3.05941   1
  -3  -3  -9 183.292 2.81307   1
   2  -4 -10 1024.33 10.7741  -2
  -2  -3  -9 1024.33 10.7741   1
  -1  -3  -9 0.00255 0.46255   1
   0  -3  -9 277.795 3.46485  -2
   0  -3  -9 277.795 3.46485   1
   1  -3  -9 17.4564 0.99845   1
  -2  -2  -8 1058.31 12.3722  -2
   2  -3  -9 1058.31 12.3722   1
   3  -3  -9 2.99712 0.75086   1
  -4  -1  -7 321.261 5.93261  -2
   4  -3  -9 321.261 5.93261   1
   5  -3  -9 36.8830 1.83594   1
  -6   0  -6 140.411 5.53358  -2
   6  -3  -9 140.411 5.53358   1
   4  -6 -10 57.0592 2.50194  -2
  -4  -4  -8 57.0592 2.50194   1
  -3  -4  -8 -0.1852 0.82834   1
   2  -5  -9 289.336 4.37214  -2
  -2  -4  -8 289.336 4.37214   1
  -1  -4  -8 20.0938 0.93184   1
   0  -4  -8 38.9357 1.00569  -2
   0  -4  -8 38.9357 1.00569   1
   1  -4  -8 53.8718 1.41966   1
  -2  -3  -7 66.3245 1.73620  -2
   2  -4  -8 66.3245 1.73620   1
   3  -4  -8 2.65196 0.78010   1
  -4  -2  -6 5.01055 1.22306  -2
   4  -4  -8 5.01055 1.22306   1
   5  -4  -8 70.3630 2.09586   1
  -6  -1  -5 22.0067 3.28300  -2
   6  -4  -8 22.0067 3.28300   1
   4  -7  -9 8.40080 2.26441  -2
  -4  -5  -7 8.40080 2.26441   1
  -3  -5  -7 30.6058 1.45256   1
   2  -6  -8 5.37991 1.28114  -2
  -2  -5  -7 5.37991 1.28114   1
  -1  -5  -7 595.852 6.64211   1
   0  -5  -7 2.84198 0.52913  -2
   0  -5  -7 2.84198 0.52913   1
   1  -5  -7 82.6302 1.77896   1
  -2  -4  -6 247.475 3.61720  -2
   2  -5  -7 247.475 3.61720   1
   3  -5  -7 39.8208 2.05623   1
  -4  -3  -5 51.1840 2.15458  -2
   4  -5  -7 51.1840 2.15458   1
   5  -5  -7 1.93297 0.99967   1
   4  -8  -8 191.223 4.30792  -2
  -4  -6  -6 191.223 4.30792   1
  -3  -6  -6 34.7241 1.71682   1
   2  -7  -7 45.4128 1.60886  -2
  -2  -6  -6 45.4128 1.60886   1
  -1  -6  -6 58.9740 1.54839   1
   0  -6  -6 767.814 8.50369  -2
   0  -6  -6 767.814 8.50369   1
   1  -6  -6 33.0926 1.02592   1
  -2  -5  -5 102.923 1.95746  -2
   2  -6  -6 102.923 1.95746   1
   3  -6  -6 2.91041 1.40965   1
  -4  -4  -4 290.574 5.86023  -2
   4  -6  -6 290.574 5.86023   1
   5  -6  -6 0.28392 1.34397   1
  -3  -7  -5 10.3997 1.24758   1
   2  -8  -6 24.1717 1.88547  -2
  -2  -7  -5 24.1717 1.88547   1
  -1  -7  -5 128.070 2.19394   1
   0  -7  -5 69.4560 1.66305  -2
   0  -7  -5 69.4560 1.66305   1
   1  -7  -5 57.3523 1.51592   1
  -2  -6  -4 2.00722 1.33309  -2
   2  -7  -5 2.00722 1.33309   1
   3  -7  -5 398.303 5.22620   1
  -4  -5  -3 12.5327 2.16689  -2
   4  -7  -5 12.5327 2.16689   1
   5  -7  -5 20.1371 1.94501   1
  -3  -8  -4 15.7767 1.87484   1
   2  -9  -5 18.6743 1.77676  -2
  -2  -8  -4 18.6743 1.77676   1
  -1  -8  -4 36.6909 1.58802   1
   0  -8  -4 43.7163 1.62480  -2
   0  -8  -4 43.7163 1.62480   1
   1  -8  -4 26.6185 1.23630   1
  -2  -7  -3 55.3945 2.43411  -2
   2  -8  -4 55.3945 2.43411   1
   3  -8  -4 32.7815 1.68266   1
  -4  -6  -2 25.0553 2.45663  -2
   4  -8  -4 25.0553 2.45663   1
   2 -10  -4 96.5008 3.88661  -2
  -2  -9  -3 96.5008 3.88661   1
  -1  -9  -3 1.54084 1.27754   1
   0  -9  -3 11.3028 1.47412  -2
   0  -9  -3 11.3028 1.47412   1
   1  -9  -3 3.99550 0.92761   1
  -2  -8  -2 76.5279 1.89081  -2
   2  -9  -3 76.5279 1.89081   1
   3  -9  -3 14.5344 1.35448   1
  -4  -7  -1 138.610 4.55485  -2
   4  -9  -3 138.610 4.55485   1
   0 -10  -2 9.40555 1.42332  -2
   0 -10  -2 9.40555 1.42332   1
   1 -10  -2 2.49198 0.94573   1
  -2  -9  -1 48.2724 2.61102  -2
   2 -10  -2 48.2724 2.61102   1
   2   6 -21 40.2463 2.77470  -2
  -2   7 -20 40.2463 2.77470   1
  -1   7 -20 2.39640 2.10183   1
   0   7 -20 10.5317 1.94428  -2
   0   7 -20 10.5317 1.94428   1
   1   7 -20 7.75063 1.76293   1
  -2   8 -19 18.6723 6.70071  -2
   2   7 -20 18.6723 6.70071   1
  -3   6 -19 1.91168 1.59295   1
   2   5 -20 3.54124 2.01941  -2
  -2   6 -19 3.54124 2.01941   1
  -1   6 -19 9.81565 1.77661   1
   0   6 -19 94.7267 3.10647  -2
   0   6 -19 94.7267 3.10647   1
   1   6 -19 41.1904 2.28875   1
  -2   7 -18 27.2574 3.53968  -2
   2   6 -19 27.2574 3.53968   1
   3   6 -19 1.48370 1.60536   1
   4   3 -20 5.69800 3.24025  -2
  -4   5 -18 5.69800 3.24025   1
   4   3 -21 28.5349 8.68789  -2
   4   3 -20 28.5349 8.68789  -2
  -4   5 -18 28.5349 8.68789   1
  -3   5 -18 36.3200 1.88511   1
   2   4 -19 31.8147 2.47444  -2
  -2   5 -18 31.8147 2.47444   1
  -1   5 -18 84.9592 2.34872   1
   0   5 -18 41.8753 1.90540  -2
   0   5 -18 41.8753 1.90540   1
   1   5 -18 145.935 3.36290   1
  -2   6 -17 37.7210 2.89480  -2
   2   5 -18 37.7210 2.89480   1
   3   5 -18 8.99657 1.34692   1
   4   5 -18 30.7714 2.42523   1
   4   2 -19 80.9301 3.94328  -2
  -4   4 -17 80.9301 3.94328   1
  -3   4 -17 16.8811 1.17595   1
   2   3 -18 3.77046 1.66850  -2
  -2   4 -17 3.77046 1.66850   1
  -1   4 -17 58.5634 1.93790   1
   0   4 -17 313.796 4.61112  -2
   0   4 -17 313.796 4.61112   1
   1   4 -17 1.20186 1.10101   1
  -2   5 -16 134.398 3.14480  -2
   2   4 -17 134.398 3.14480   1
   3   4 -17 2.85490 1.25857   1
  -4   6 -15 20.5089 2.54227  -2
   4   4 -17 20.5089 2.54227   1
   4   1 -18 34.0367 2.47192  -2
  -4   3 -16 34.0367 2.47192   1
  -3   3 -16 18.6621 1.21005   1
   2   2 -17 160.783 3.09952  -2
  -2   3 -16 160.783 3.09952   1
  -1   3 -16 6.77288 0.86951   1
   0   3 -16 42.2250 1.17798  -2
   0   3 -16 42.2250 1.17798   1
   1   3 -16 93.6103 1.67452   1
  -2   4 -15 40.3274 1.33773  -2
   2   3 -16 40.3274 1.33773   1
   3   3 -16 27.5609 1.48371   1
  -4   5 -14 40.4276 2.47494  -2
   4   3 -16 40.4276 2.47494   1
   5   3 -16 26.7010 2.22664   1
  -5   2 -15 7.63833 2.25577   1
   4   0 -17 11.3674 2.18452  -2
  -4   2 -15 11.3674 2.18452   1
  -3   2 -15 89.9289 2.06300   1
   2   1 -16 78.9381 2.03400  -2
  -2   2 -15 78.9381 2.03400   1
  -1   2 -15 2.84639 0.50521   1
   0   2 -15 68.3623 1.41373  -2
   0   2 -15 68.3623 1.41373   1
   1   2 -15 49.0172 1.23645   1
  -2   3 -14 144.553 2.77898  -2
   2   2 -15 144.553 2.77898   1
   3   2 -15 3.71364 0.77032   1
  -4   4 -13 0.46281 2.11233  -2
   4   2 -15 0.46281 2.11233   1
   5   2 -15 2.72319 1.67112   1
  -5   1 -14 41.9676 2.08954   1
   4  -1 -16 237.617 3.97207  -2
  -4   1 -14 237.617 3.97207   1
  -3   1 -14 1.00796 0.74109   1
   2   0 -15 103.756 2.15939  -2
  -2   1 -14 103.756 2.15939   1
  -1   1 -14 159.766 2.25956   1
   0   1 -14 87.5158 1.79464  -2
   0   1 -14 87.5158 1.79464   1
   1   1 -14 16.8900 0.81880   1
  -2   2 -13 22.9009 1.14008  -2
   2   1 -14 22.9009 1.14008   1
   3   1 -14 24.9909 1.16775   1
  -4   3 -12 169.048 3.94445  -2
   4   1 -14 169.048 3.94445   1
   5   1 -14 2.62203 1.38817   1
  -5   0 -13 1.32164 1.60628   1
   4  -2 -15 21.5932 1.70037  -2
  -4   0 -13 21.5932 1.70037   1
  -3   0 -13 170.388 2.98724   1
   2  -1 -14 10.2487 1.27597  -2
  -2   0 -13 10.2487 1.27597   1
  -1   0 -13 291.830 3.65683   1
   0   0 -13 399.319 5.27211  -2
   0   0 -13 399.319 5.27211   1
   1   0 -13 317.370 4.23993   1
  -2   1 -12 100.277 2.12091  -2
   2   0 -13 100.277 2.12091   1
   3   0 -13 93.3148 2.07072   1
  -4   2 -11 17.5519 1.70465  -2
   4   0 -13 17.5519 1.70465   1
   5   0 -13 1.44475 1.12754   1
  -5  -1 -12 55.3806 2.89047   1
   4  -3 -14 137.193 3.38321  -2
  -4  -1 -12 137.193 3.38321   1
  -3  -1 -12 261.661 3.47469   1
   2  -2 -13 43.2044 1.43592  -2
  -2  -1 -12 43.2044 1.43592   1
  -1  -1 -12 247.717 3.21222   1
   0  -1 -12 53.0016 1.14186  -2
   0  -1 -12 53.0016 1.14186   1
   1  -1 -12 433.499 5.63722   1
  -2   0 -11 18.1859 0.94864  -2
   2  -1 -12 18.1859 0.94864   1
   3  -1 -12 1.79623 0.66850   1
  -4   1 -10 215.177 3.51258  -2
   4  -1 -12 215.177 3.51258   1
   5  -1 -12 150.664 2.98739   1
  -6   2  -9 35.4482 4.37427  -2
   6  -1 -12 35.4482 4.37427   1
  -5  -2 -11 1.75236 1.71772   1
   4  -4 -13 307.920 4.74087  -2
  -4  -2 -11 307.920 4.74087   1
  -3  -2 -11 329.390 4.19152   1
   2  -3 -12 67.9816 1.59693  -2
  -2  -2 -11 67.9816 1.59693   1
  -1  -2 -11 5.72752 0.53402   1
   0  -2 -11 782.117 9.87018  -2
   0  -2 -11 782.117 9.87018   1
   1  -2 -11 242.139 3.39483   1
  -2  -1 -10 7.03152 0.62550  -2
   2  -2 -11 7.03152 0.62550   1
   3  -2 -11 18.4022 1.02809   1
  -4   0  -9 224.851 4.54860  -2
   4  -2 -11 224.851 4.54860   1
   5  -2 -11 1.19768 1.09379   1
  -6   1  -8 8.74719 3.04494  -2
   6  -2 -11 8.74719 3.04494   1
  -5  -3 -10 11.2707 1.97245   1
   4  -5 -12 170.080 3.20054  -2
  -4  -3 -10 170.080 3.20054   1
  -3  -3 -10 14.8082 1.07817   1
   2  -4 -11 14.2895 1.14670  -2
  -2  -3 -10 14.2895 1.14670   1
  -1  -3 -10 385.082 4.76724   1
   0  -3 -10 662.660 7.63019  -2
   0  -3 -10 662.660 7.63019   1
   1  -3 -10 241.667 4.06101   1
  -2  -2  -9 15.6764 0.97449  -2
   2  -3 -10 15.6764 0.97449   1
   3  -3 -10 56.5838 1.74964   1
  -4  -1  -8 188.052 3.56252  -2
   4  -3 -10 188.052 3.56252   1
   5  -3 -10 84.4021 2.31649   1
  -6   0  -7 125.575 5.38488  -2
   6  -3 -10 125.575 5.38488   1
   4  -6 -11 3.83890 2.60347  -2
  -4  -4  -9 3.83890 2.60347   1
  -3  -4  -9 7.99205 1.00273   1
   2  -5 -10 280.200 4.30575  -2
  -2  -4  -9 280.200 4.30575   1
  -1  -4  -9 235.158 3.25160   1
   0  -4  -9 98.3246 1.68137  -2
   0  -4  -9 98.3246 1.68137   1
   1  -4  -9 9.70363 0.75008   1
  -2  -3  -8 0.57668 1.40598  -2
   2  -4  -9 0.57668 1.40598   1
   3  -4  -9 51.5145 1.79264   1
  -4  -2  -7 76.0116 2.38673  -2
   4  -4  -9 76.0116 2.38673   1
   5  -4  -9 8.51602 1.10092   1
  -6  -1  -6 19.7999 3.35846  -2
   6  -4  -9 19.7999 3.35846   1
   4  -7 -10 50.9776 2.62475  -2
  -4  -5  -8 50.9776 2.62475   1
  -3  -5  -8 28.1738 1.48147   1
   2  -6  -9 71.5482 1.85747  -2
  -2  -5  -8 71.5482 1.85747   1
  -1  -5  -8 619.364 7.53773   1
   0  -5  -8 177.385 2.69874  -2
   0  -5  -8 177.385 2.69874   1
   1  -5  -8 133.221 2.13126   1
  -2  -4  -7 49.0763 1.52221  -2
   2  -5  -8 49.0763 1.52221   1
   3  -5  -8 123.078 3.26547   1
  -4  -3  -6 117.523 2.91157  -2
   4  -5  -8 117.523 2.91157   1
   5  -5  -8 6.45253 1.36922   1
   4  -8  -9 113.149 3.61173  -2
  -4  -6  -7 113.149 3.61173   1
  -3  -6  -7 3.66108 1.18741   1
   2  -7  -8 52.4837 1.91435  -2
  -2  -6  -7 52.4837 1.91435   1
  -1  -6  -7 72.4908 1.92367   1
   0  -6  -7 2239.32 25.0033  -2
   0  -6  -7 2239.32 25.0033   1
   1  -6  -7 36.3084 1.26459   1
  -2  -5  -6 70.1644 1.68747  -2
   2  -6  -7 70.1644 1.68747   1
   3  -6  -7 92.1091 2.94462   1
  -4  -4  -5 292.639 5.92885  -2
   4  -6  -7 292.639 5.92885   1
   5  -6  -7 5.41246 1.38937   1
  -3  -7  -6 63.0064 2.31662   1
   2  -8  -7 15.2838 1.67126  -2
  -2  -7  -6 15.2838 1.67126   1
  -1  -7  -6 213.710 3.45854   1
   0  -7  -6 425.143 5.58603  -2
   0  -7  -6 425.143 5.58603   1
   1  -7  -6 307.427 3.67975   1
  -2  -6  -5 21.5452 1.66882  -2
   2  -7  -6 21.5452 1.66882   1
   3  -7  -6 45.5276 1.90223   1
  -4  -5  -4 81.8149 3.32372  -2
   4  -7  -6 81.8149 3.32372   1
   5  -7  -6 20.7132 2.06344   1
   2  -9  -6 39.7623 2.07707  -2
  -2  -8  -5 39.7623 2.07707   1
  -1  -8  -5 66.6524 2.03771   1
   0  -8  -5 112.215 2.51155  -2
   0  -8  -5 112.215 2.51155   1
   1  -8  -5 224.129 3.46964   1
  -2  -7  -4 105.570 2.33409  -2
   2  -8  -5 105.570 2.33409   1
   3  -8  -5 74.1736 2.40828   1
  -4  -6  -3 138.319 4.20699  -2
   4  -8  -5 138.319 4.20699   1
  -1  -9  -4 49.6533 2.00541   1
   0  -9  -4 39.6221 1.74113  -2
   0  -9  -4 39.6221 1.74113   1
   1  -9  -4 152.365 2.54792   1
  -2  -8  -3 21.9774 1.61174  -2
   2  -9  -4 21.9774 1.61174   1
   3  -9  -4 93.3009 2.91955   1
  -4  -7  -2 7.64489 3.80616  -2
   4  -9  -4 7.64489 3.80616   1
   0 -10  -3 -2.7535 1.34033  -2
   0 -10  -3 -2.7535 1.34033   1
   1 -10  -3 1.38086 0.99106   1
  -2  -9  -2 41.7421 1.76220  -2
   2 -10  -3 41.7421 1.76220   1
   2   6 -22 128.546 4.06200  -2
  -2   7 -21 128.546 4.06200   1
  -1   7 -21 9.60529 2.58216   1
   0   7 -21 85.8680 3.45663  -2
   0   7 -21 85.8680 3.45663   1
   1   7 -21 19.3014 2.14025   1
  -3   6 -20 1.24346 1.82581   1
   2   5 -21 3.90950 2.23625  -2
  -2   6 -20 3.90950 2.23625   1
  -1   6 -20 34.5683 2.74033   1
   0   6 -20 7.12441 1.66006  -2
   0   6 -20 7.12441 1.66006   1
   1   6 -20 47.7510 2.52208   1
  -2   7 -19 15.0396 3.64610  -2
   2   6 -20 15.0396 3.64610   1
  -3   5 -19 14.3182 1.78713   1
   2   4 -20 40.1624 3.52268  -2
  -2   5 -19 40.1624 3.52268   1
  -1   5 -19 107.116 2.71354   1
   0   5 -19 43.2793 2.02925  -2
   0   5 -19 43.2793 2.02925   1
   1   5 -19 149.912 3.40845   1
  -2   6 -18 90.2317 4.19753  -2
   2   5 -19 90.2317 4.19753   1
   3   5 -19 10.9889 1.41656   1
   4   2 -20 52.3105 3.75016  -2
  -4   4 -18 52.3105 3.75016   1
  -3   4 -18 3.15200 1.02380   1
   2   3 -19 111.784 4.37479  -2
  -2   4 -18 111.784 4.37479   1
  -1   4 -18 0.26179 0.93426   1
   0   4 -18 106.146 2.18994  -2
   0   4 -18 106.146 2.18994   1
   1   4 -18 88.6689 2.79710   1
  -2   5 -17 56.9674 1.93023  -2
   2   4 -18 56.9674 1.93023   1
   3   4 -18 17.3036 1.21150   1
  -4   6 -16 35.5920 2.92693  -2
   4   4 -18 35.5920 2.92693   1
   4   1 -19 -0.6460 2.40509  -2
  -4   3 -17 -0.6460 2.40509   1
  -3   3 -17 36.7747 1.66342   1
   2   2 -18 6.36821 1.37256  -2
  -2   3 -17 6.36821 1.37256   1
  -1   3 -17 0.00663 0.58259   1
   0   3 -17 25.4784 1.11142  -2
   0   3 -17 25.4784 1.11142   1
   1   3 -17 140.787 2.30886   1
  -2   4 -16 22.3831 1.25170  -2
   2   3 -17 22.3831 1.25170   1
   3   3 -17 31.9714 1.56803   1
  -4   5 -15 58.7757 2.80139  -2
   4   3 -17 58.7757 2.80139   1
  -5   2 -16 192.209 6.55529   1
   4   0 -18 11.5308 2.34695  -2
  -4   2 -16 11.5308 2.34695   1
  -3   2 -16 13.8412 1.04111   1
   2   1 -17 137.633 3.05042  -2
  -2   2 -16 137.633 3.05042   1
  -1   2 -16 94.6245 1.84859   1
   0   2 -16 100.524 1.84140  -2
   0   2 -16 100.524 1.84140   1
   1   2 -16 17.3162 0.94971   1
  -2   3 -15 258.423 3.87331  -2
   2   2 -16 258.423 3.87331   1
   3   2 -16 124.447 2.54818   1
  -4   4 -14 62.7216 2.97275  -2
   4   2 -16 62.7216 2.97275   1
   5   2 -16 3.97346 1.89707   1
  -5   1 -15 78.0124 4.20895   1
   4  -1 -17 21.3891 2.08959  -2
  -4   1 -15 21.3891 2.08959   1
  -3   1 -15 161.373 2.73372   1
   2   0 -16 256.577 3.58958  -2
  -2   1 -15 256.577 3.58958   1
  -1   1 -15 50.7541 1.20092   1
   0   1 -15 -0.3084 0.51297  -2
   0   1 -15 -0.3084 0.51297   1
   1   1 -15 468.809 6.17854   1
  -2   2 -14 201.649 3.48130  -2
   2   1 -15 201.649 3.48130   1
   3   1 -15 6.44451 0.75633   1
  -4   3 -13 30.8277 2.49528  -2
   4   1 -15 30.8277 2.49528   1
   5   1 -15 3.41938 1.52543   1
  -5   0 -14 10.2178 2.23042   1
   4  -2 -16 388.026 7.36194  -2
  -4   0 -14 388.026 7.36194   1
  -3   0 -14 8.43436 1.04749   1
   2  -1 -15 81.3340 1.76965  -2
  -2   0 -14 81.3340 1.76965   1
  -1   0 -14 69.3484 1.37653   1
   0   0 -14 16.8922 0.73298  -2
   0   0 -14 16.8922 0.73298   1
   1   0 -14 2.29606 0.48507   1
  -2   1 -13 155.204 2.88200  -2
   2   0 -14 155.204 2.88200   1
   3   0 -14 0.82916 0.74542   1
  -4   2 -12 36.3981 2.04279  -2
   4   0 -14 36.3981 2.04279   1
   5   0 -14 79.6959 2.53460   1
  -5  -1 -13 7.30307 1.78018   1
   4  -3 -15 84.6955 2.72106  -2
  -4  -1 -13 84.6955 2.72106   1
  -3  -1 -13 229.475 3.58734   1
   2  -2 -14 12.5386 1.39524  -2
  -2  -1 -13 12.5386 1.39524   1
  -1  -1 -13 19.6973 0.87642   1
   0  -1 -13 13.1769 0.78612  -2
   0  -1 -13 13.1769 0.78612   1
   1  -1 -13 16.1704 0.80536   1
  -2   0 -12 85.4645 1.62904  -2
   2  -1 -13 85.4645 1.62904   1
   3  -1 -13 15.4278 1.17820   1
  -4   1 -11 223.301 4.09887  -2
   4  -1 -13 223.301 4.09887   1
   5  -1 -13 1.07420 1.30818   1
  -5  -2 -12 14.0903 2.00644   1
   4  -4 -14 53.1355 2.44596  -2
  -4  -2 -12 53.1355 2.44596   1
  -3  -2 -12 663.585 7.59733   1
   2  -3 -13 339.706 4.97789  -2
  -2  -2 -12 339.706 4.97789   1
  -1  -2 -12 322.049 4.10917   1
   0  -2 -12 737.646 9.36953  -2
   0  -2 -12 737.646 9.36953   1
   1  -2 -12 22.7973 0.89981   1
  -2  -1 -11 310.023 4.36244  -2
   2  -2 -12 310.023 4.36244   1
   3  -2 -12 21.0722 1.10543   1
  -4   0 -10 5.06887 2.13033  -2
   4  -2 -12 5.06887 2.13033   1
   5  -2 -12 78.6583 2.46680   1
  -6   1  -9 30.7253 4.52312  -2
   6  -2 -12 30.7253 4.52312   1
   4  -5 -13 45.7730 2.52589  -2
  -4  -3 -11 45.7730 2.52589   1
  -3  -3 -11 162.624 2.68964   1
   2  -4 -12 247.540 3.95070  -2
  -2  -3 -11 247.540 3.95070   1
  -1  -3 -11 73.1207 1.52263   1
   0  -3 -11 1.92193 0.46417  -2
   0  -3 -11 1.92193 0.46417   1
   1  -3 -11 85.1079 2.51930   1
  -2  -2 -10 25.6675 1.23036  -2
   2  -3 -11 25.6675 1.23036   1
   3  -3 -11 8.45285 1.02039   1
  -4  -1  -9 34.3245 2.21659  -2
   4  -3 -11 34.3245 2.21659   1
   5  -3 -11 57.5596 2.05709   1
  -6   0  -8 4.73081 6.26446  -2
   6  -3 -11 4.73081 6.26446   1
   4  -6 -12 3.66345 2.39778  -2
  -4  -4 -10 3.66345 2.39778   1
  -3  -4 -10 1.05063 0.91721   1
   2  -5 -11 71.6821 1.90743  -2
  -2  -4 -10 71.6821 1.90743   1
  -1  -4 -10 140.115 2.29368   1
   0  -4 -10 270.217 3.55017  -2
   0  -4 -10 270.217 3.55017   1
   1  -4 -10 8.83354 0.87421   1
  -2  -3  -9 549.251 7.77100  -2
   2  -4 -10 549.251 7.77100   1
   3  -4 -10 27.5805 1.55261   1
  -4  -2  -8 22.5464 1.80205  -2
   4  -4 -10 22.5464 1.80205   1
   5  -4 -10 3.24061 1.04916   1
   4  -7 -11 22.8527 3.04629  -2
  -4  -5  -9 22.8527 3.04629   1
  -3  -5  -9 66.5794 2.06723   1
   2  -6 -10 37.6901 1.84252  -2
  -2  -5  -9 37.6901 1.84252   1
  -1  -5  -9 70.9983 1.72913   1
   0  -5  -9 1.44088 0.59810  -2
   0  -5  -9 1.44088 0.59810   1
   1  -5  -9 172.464 2.53894   1
  -2  -4  -8 141.964 2.55202  -2
   2  -5  -9 141.964 2.55202   1
   3  -5  -9 19.8789 2.01603   1
  -4  -3  -7 74.2809 2.48123  -2
   4  -5  -9 74.2809 2.48123   1
   5  -5  -9 3.57969 1.41693   1
  -3  -6  -8 5.08302 1.14752   1
   2  -7  -9 5.58317 1.36350  -2
  -2  -6  -8 5.58317 1.36350   1
  -1  -6  -8 57.8605 1.73448   1
   0  -6  -8 593.397 7.27870  -2
   0  -6  -8 593.397 7.27870   1
   1  -6  -8 2.40444 0.63613   1
  -2  -5  -7 6.48909 1.36708  -2
   2  -6  -8 6.48909 1.36708   1
   3  -6  -8 34.8433 2.14445   1
  -4  -4  -6 36.3728 3.30683  -2
   4  -6  -8 36.3728 3.30683   1
   5  -6  -8 31.4597 2.52290   1
  -3  -7  -7 3.98820 1.43722   1
   2  -8  -8 28.5477 1.88285  -2
  -2  -7  -7 28.5477 1.88285   1
  -1  -7  -7 232.074 3.71311   1
   0  -7  -7 144.825 2.45090  -2
   0  -7  -7 144.825 2.45090   1
   1  -7  -7 63.6162 1.69991   1
  -2  -6  -6 105.280 2.19210  -2
   2  -7  -7 105.280 2.19210   1
   3  -7  -7 12.8759 1.31354   1
  -4  -5  -5 38.6453 3.11656  -2
   4  -7  -7 38.6453 3.11656   1
   5  -7  -7 -0.1372 2.37827   1
   2  -9  -7 77.0362 2.42854  -2
  -2  -8  -6 77.0362 2.42854   1
  -1  -8  -6 64.1733 2.08160   1
   0  -8  -6 581.030 6.91992  -2
   0  -8  -6 581.030 6.91992   1
   1  -8  -6 82.3504 1.85122   1
  -2  -7  -5 44.0973 1.77077  -2
   2  -8  -6 44.0973 1.77077   1
   3  -8  -6 224.825 4.11887   1
  -4  -6  -4 41.7114 3.06951  -2
   4  -8  -6 41.7114 3.06951   1
  -1  -9  -5 92.8417 2.59204   1
   0  -9  -5 8.83583 1.32847  -2
   0  -9  -5 8.83583 1.32847   1
   1  -9  -5 75.2903 1.95308   1
  -2  -8  -4 7.74306 1.65114  -2
   2  -9  -5 7.74306 1.65114   1
   3  -9  -5 180.573 4.23565   1
   0 -10  -4 14.3665 1.45856  -2
   0 -10  -4 14.3665 1.45856   1
   1 -10  -4 21.8291 1.30663   1
  -2  -9  -3 238.968 3.80761  -2
   2 -10  -4 238.968 3.80761   1
  -1   7 -22 2.46977 2.43814   1
   0   7 -22 4.46084 2.01981  -2
   0   7 -22 4.46084 2.01981   1
   2   5 -22 25.6496 4.31381  -2
  -2   6 -21 25.6496 4.31381   1
  -1   6 -21 71.0162 2.33530   1
   0   6 -21 2.01034 2.39321  -2
   0   6 -21 2.01034 2.39321   1
   1   6 -21 11.4792 1.72532   1
  -2   7 -20 23.1928 4.08714  -2
   2   6 -21 23.1928 4.08714   1
  -3   5 -20 -1.1762 1.51302   1
   2   4 -21 314.783 8.21200  -2
  -2   5 -20 314.783 8.21200   1
  -1   5 -20 10.5378 1.21279   1
   0   5 -20 166.206 3.59640  -2
   0   5 -20 166.206 3.59640   1
   1   5 -20 3.70172 1.39080   1
  -2   6 -19 3.44645 4.03736  -2
   2   5 -20 3.44645 4.03736   1
   3   5 -20 2.74813 1.46819   1
   4   2 -21 29.0794 3.70408  -2
  -4   4 -19 29.0794 3.70408   1
  -3   4 -19 68.4944 2.16282   1
   2   3 -20 61.3534 2.54043  -2
  -2   4 -19 61.3534 2.54043   1
  -1   4 -19 14.3468 1.21410   1
   0   4 -19 174.919 3.06220  -2
   0   4 -19 174.919 3.06220   1
   1   4 -19 47.9218 1.77281   1
  -2   5 -18 109.272 2.78440  -2
   2   4 -19 109.272 2.78440   1
   3   4 -19 46.8540 1.86019   1
  -4   6 -17 86.7438 3.53856  -2
   4   4 -19 86.7438 3.53856   1
   4   1 -20 -0.6382 3.12543  -2
  -4   3 -18 -0.6382 3.12543   1
  -3   3 -18 39.5241 1.85757   1
   2   2 -19 16.6917 1.64016  -2
  -2   3 -18 16.6917 1.64016   1
  -1   3 -18 25.4072 1.32906   1
   0   3 -18 431.564 6.81181  -2
   0   3 -18 431.564 6.81181   1
   1   3 -18 78.5666 1.76274   1
  -2   4 -17 7.95662 1.85913  -2
   2   3 -18 7.95662 1.85913   1
   3   3 -18 37.2202 1.71244   1
  -4   5 -16 33.6161 2.72228  -2
   4   3 -18 33.6161 2.72228   1
   4   0 -19 51.5321 2.66642  -2
  -4   2 -17 51.5321 2.66642   1
  -3   2 -17 49.4697 1.82768   1
   2   1 -18 226.822 3.71920  -2
  -2   2 -17 226.822 3.71920   1
  -1   2 -17 93.0248 1.65891   1
   0   2 -17 0.76422 0.70814  -2
   0   2 -17 0.76422 0.70814   1
   1   2 -17 11.6512 0.87087   1
  -2   3 -16 120.568 2.26406  -2
   2   2 -17 120.568 2.26406   1
   3   2 -17 64.3100 1.95627   1
  -4   4 -15 79.5482 3.22280  -2
   4   2 -17 79.5482 3.22280   1
   5   2 -17 8.31966 2.04742   1
   4  -1 -18 26.8484 2.91982  -2
  -4   1 -16 26.8484 2.91982   1
  -3   1 -16 120.553 2.36647   1
   2   0 -17 811.287 10.6031  -2
  -2   1 -16 811.287 10.6031   1
  -1   1 -16 47.6418 1.23510   1
   0   1 -16 0.79216 0.61263  -2
   0   1 -16 0.79216 0.61263   1
   1   1 -16 354.157 4.86565   1
  -2   2 -15 209.468 3.23541  -2
   2   1 -16 209.468 3.23541   1
   3   1 -16 55.8981 1.55527   1
  -4   3 -14 104.298 3.34329  -2
   4   1 -16 104.298 3.34329   1
   5   1 -16 1.80586 1.83014   1
  -5   0 -15 15.3227 2.36609   1
   4  -2 -17 48.7536 4.54714  -2
  -4   0 -15 48.7536 4.54714   1
  -3   0 -15 204.704 3.30564   1
   2  -1 -16 654.129 7.92994  -2
  -2   0 -15 654.129 7.92994   1
  -1   0 -15 2.91903 0.57739   1
   0   0 -15 5.76506 0.59485  -2
   0   0 -15 5.76506 0.59485   1
   1   0 -15 1.80752 0.50239   1
  -2   1 -14 54.2013 1.35513  -2
   2   0 -15 54.2013 1.35513   1
   3   0 -15 24.3033 1.23044   1
  -4   2 -13 96.8276 3.04184  -2
   4   0 -15 96.8276 3.04184   1
   5   0 -15 49.3555 2.64454   1
  -5  -1 -14 -3.6252 4.04498   1
   4  -3 -16 80.6958 2.77664  -2
  -4  -1 -14 80.6958 2.77664   1
  -3  -1 -14 3.62625 1.01170   1
   2  -2 -15 190.424 2.90540  -2
  -2  -1 -14 190.424 2.90540   1
  -1  -1 -14 85.5123 1.82127   1
   0  -1 -14 80.9492 1.59706  -2
   0  -1 -14 80.9492 1.59706   1
   1  -1 -14 46.1413 1.19794   1
  -2   0 -13 25.7903 1.16032  -2
   2  -1 -14 25.7903 1.16032   1
   3  -1 -14 0.62350 0.76988   1
  -4   1 -12 302.445 5.09998  -2
   4  -1 -14 302.445 5.09998   1
   5  -1 -14 30.4426 1.71351   1
   4  -4 -15 55.2475 2.35087  -2
  -4  -2 -13 55.2475 2.35087   1
  -3  -2 -13 633.551 7.30427   1
   2  -3 -14 220.694 3.26851  -2
  -2  -2 -13 220.694 3.26851   1
  -1  -2 -13 191.353 2.74780   1
   0  -2 -13 5.58852 0.54745  -2
   0  -2 -13 5.58852 0.54745   1
   1  -2 -13 289.198 4.04035   1
  -2  -1 -12 18.7438 1.11698  -2
   2  -2 -13 18.7438 1.11698   1
   3  -2 -13 319.983 4.80332   1
  -4   0 -11 195.146 5.15099  -2
   4  -2 -13 195.146 5.15099   1
   5  -2 -13 36.8512 1.96912   1
   4  -5 -14 25.2107 2.55645  -2
  -4  -3 -12 25.2107 2.55645   1
  -3  -3 -12 20.1074 1.16213   1
   2  -4 -13 436.526 6.30929  -2
  -2  -3 -12 436.526 6.30929   1
  -1  -3 -12 45.1990 1.29118   1
   0  -3 -12 78.7309 1.49663  -2
   0  -3 -12 78.7309 1.49663   1
   1  -3 -12 92.2317 1.95174   1
  -2  -2 -11 27.2036 1.32911  -2
   2  -3 -12 27.2036 1.32911   1
   3  -3 -12 141.630 2.84033   1
  -4  -1 -10 56.3076 2.45507  -2
   4  -3 -12 56.3076 2.45507   1
  -4  -1  -9 104.837 7.93066  -2
  -4  -1 -10 104.837 7.93066  -2
   4  -3 -12 104.837 7.93066   1
   5  -3 -12 55.5702 2.23986   1
   4  -6 -13 9.91146 3.46413  -2
  -4  -4 -11 9.91146 3.46413   1
  -3  -4 -11 3.31992 0.97665   1
   2  -5 -12 730.950 9.90545  -2
  -2  -4 -11 730.950 9.90545   1
  -1  -4 -11 18.8521 1.03651   1
   0  -4 -11 192.985 2.70741  -2
   0  -4 -11 192.985 2.70741   1
   1  -4 -11 346.740 5.02578   1
  -2  -3 -10 31.9048 1.41253  -2
   2  -4 -11 31.9048 1.41253   1
   3  -4 -11 59.5122 3.17330   1
  -4  -2  -9 263.055 4.63217  -2
   4  -4 -11 263.055 4.63217   1
   5  -4 -11 9.20054 1.41549   1
   4  -7 -12 6.38458 3.23232  -2
  -4  -5 -10 6.38458 3.23232   1
  -3  -5 -10 15.8786 1.25706   1
   2  -6 -11 25.6499 1.44910  -2
  -2  -5 -10 25.6499 1.44910   1
  -1  -5 -10 230.550 3.42854   1
   0  -5 -10 1.48120 0.69109  -2
   0  -5 -10 1.48120 0.69109   1
   1  -5 -10 332.449 4.44387   1
  -2  -4  -9 97.9967 2.12552  -2
   2  -5 -10 97.9967 2.12552   1
   3  -5 -10 43.8214 1.78284   1
  -4  -3  -8 88.2480 2.70869  -2
   4  -5 -10 88.2480 2.70869   1
   5  -5 -10 11.5252 1.58739   1
  -3  -6  -9 0.96545 1.20656   1
   2  -7 -10 13.3300 1.49342  -2
  -2  -6  -9 13.3300 1.49342   1
  -1  -6  -9 320.087 4.59030   1
   0  -6  -9 140.445 2.44194  -2
   0  -6  -9 140.445 2.44194   1
   1  -6  -9 31.7632 1.48710   1
  -2  -5  -8 152.350 3.13259  -2
   2  -6  -9 152.350 3.13259   1
   3  -6  -9 2.32418 1.04326   1
  -4  -4  -7 2.81289 3.03147  -2
   4  -6  -9 2.81289 3.03147   1
   5  -6  -9 23.0214 2.06283   1
  -3  -7  -8 2.04382 1.49287   1
   2  -8  -9 23.2261 1.82535  -2
  -2  -7  -8 23.2261 1.82535   1
  -1  -7  -8 4.10226 1.00071   1
   0  -7  -8 349.882 4.51415  -2
   0  -7  -8 349.882 4.51415   1
   1  -7  -8 110.127 2.22496   1
  -2  -6  -7 85.1988 2.02350  -2
   2  -7  -8 85.1988 2.02350   1
   3  -7  -8 11.8341 1.59027   1
  -4  -5  -6 1.45916 2.74694  -2
   4  -7  -8 1.45916 2.74694   1
   5  -7  -8 -4.1451 2.29398   1
   2  -9  -8 12.6807 2.14562  -2
  -2  -8  -7 12.6807 2.14562   1
  -1  -8  -7 43.9529 1.92232   1
   0  -8  -7 343.592 4.59390  -2
   0  -8  -7 343.592 4.59390   1
   1  -8  -7 314.118 4.36027   1
  -2  -7  -6 27.6881 1.68871  -2
   2  -8  -7 27.6881 1.68871   1
   3  -8  -7 241.077 4.34981   1
  -4  -6  -5 11.3700 3.53951  -2
   4  -8  -7 11.3700 3.53951   1
  -1  -9  -6 4.36201 1.34781   1
   0  -9  -6 10.5836 1.33636  -2
   0  -9  -6 10.5836 1.33636   1
   1  -9  -6 2.41527 0.99050   1
  -2  -8  -5 20.6042 2.01059  -2
   2  -9  -6 20.6042 2.01059   1
   3  -9  -6 31.2381 2.38903   1
   1 -10  -5 7.29355 0.99411   1
   2   5 -23 74.1414 5.10536  -2
  -2   6 -22 74.1414 5.10536   1
  -1   6 -22 16.9976 2.44719   1
   0   6 -22 0.76058 1.78099  -2
   0   6 -22 0.76058 1.78099   1
   1   6 -22 10.0388 2.62949   1
  -2   7 -21 94.7880 3.91107  -2
   2   6 -22 94.7880 3.91107   1
  -3   5 -21 36.6944 2.46089   1
   2   4 -22 33.9037 2.57155  -2
  -2   5 -21 33.9037 2.57155   1
  -1   5 -21 33.3514 2.01881   1
   0   5 -21 17.8879 1.70844  -2
   0   5 -21 17.8879 1.70844   1
   1   5 -21 10.8487 1.68076   1
  -2   6 -20 1.41311 3.48643  -2
   2   5 -21 1.41311 3.48643   1
   3   5 -21 9.77880 1.53452   1
  -3   4 -20 81.4876 2.34812   1
   2   3 -21 42.0912 2.52428  -2
  -2   4 -20 42.0912 2.52428   1
  -1   4 -20 530.787 8.83707   1
   0   4 -20 15.3092 1.30754  -2
   0   4 -20 15.3092 1.30754   1
   1   4 -20 3.51928 1.05375   1
  -2   5 -19 45.8930 2.11235  -2
   2   4 -20 45.8930 2.11235   1
   3   4 -20 109.455 2.66919   1
   4   1 -21 73.1100 3.36007  -2
  -4   3 -19 73.1100 3.36007   1
  -3   3 -19 2.73622 1.09467   1
   2   2 -20 141.011 3.04191  -2
  -2   3 -19 141.011 3.04191   1
  -1   3 -19 266.794 4.12344   1
   0   3 -19 213.838 3.76087  -2
   0   3 -19 213.838 3.76087   1
   1   3 -19 54.6371 1.73581   1
  -2   4 -18 133.393 3.23126  -2
   2   3 -19 133.393 3.23126   1
   3   3 -19 7.76589 1.51898   1
  -4   5 -17 25.5872 2.90796  -2
   4   3 -19 25.5872 2.90796   1
   4   0 -20 30.1628 3.01327  -2
  -4   2 -18 30.1628 3.01327   1
  -3   2 -18 17.0936 1.25557   1
   2   1 -19 27.1643 1.47897  -2
  -2   2 -18 27.1643 1.47897   1
  -1   2 -18 15.6507 0.95727   1
   0   2 -18 299.223 4.30393  -2
   0   2 -18 299.223 4.30393   1
   1   2 -18 228.019 3.47836   1
  -2   3 -17 5.14826 1.62903  -2
   2   2 -18 5.14826 1.62903   1
   3   2 -18 53.9077 1.90447   1
  -4   4 -16 14.5182 2.39133  -2
   4   2 -18 14.5182 2.39133   1
   4  -1 -19 45.4150 2.38222  -2
  -4   1 -17 45.4150 2.38222   1
  -3   1 -17 280.972 4.10743   1
   2   0 -18 144.672 2.70932  -2
  -2   1 -17 144.672 2.70932   1
  -1   1 -17 -0.2097 0.65588   1
   0   1 -17 57.8652 1.67446  -2
   0   1 -17 57.8652 1.67446   1
   1   1 -17 217.733 3.32124   1
  -2   2 -16 58.9202 1.40853  -2
   2   1 -17 58.9202 1.40853   1
   3   1 -17 65.0988 1.71714   1
  -4   3 -15 19.6447 3.21499  -2
   4   1 -17 19.6447 3.21499   1
   5   1 -17 0.57256 1.83797   1
   4  -2 -18 186.393 4.50860  -2
  -4   0 -16 186.393 4.50860   1
  -3   0 -16 63.1770 1.98051   1
   2  -1 -17 26.4897 1.51016  -2
  -2   0 -16 26.4897 1.51016   1
  -1   0 -16 59.0393 1.49994   1
   0   0 -16 140.383 2.27847  -2
   0   0 -16 140.383 2.27847   1
   1   0 -16 129.969 2.19695   1
  -2   1 -15 403.560 6.41006  -2
   2   0 -16 403.560 6.41006   1
   3   0 -16 21.9106 1.15174   1
  -4   2 -14 51.3039 2.61743  -2
   4   0 -16 51.3039 2.61743   1
   5   0 -16 34.1963 2.20685   1
   4  -3 -17 9.15229 2.04969  -2
  -4  -1 -15 9.15229 2.04969   1
  -3  -1 -15 8.69330 1.10695   1
   2  -2 -16 371.968 4.86913  -2
  -2  -1 -15 371.968 4.86913   1
  -1  -1 -15 302.016 3.93148   1
   0  -1 -15 6.82326 0.66977  -2
   0  -1 -15 6.82326 0.66977   1
   1  -1 -15 329.934 4.54249   1
  -2   0 -14 60.6289 1.76956  -2
   2  -1 -15 60.6289 1.76956   1
   3  -1 -15 2.52327 0.86828   1
  -4   1 -13 111.837 2.68565  -2
   4  -1 -15 111.837 2.68565   1
   5  -1 -15 0.23528 1.40315   1
   4  -4 -16 42.6298 2.20550  -2
  -4  -2 -14 42.6298 2.20550   1
  -3  -2 -14 169.364 3.14190   1
   2  -3 -15 48.8622 1.81380  -2
  -2  -2 -14 48.8622 1.81380   1
  -1  -2 -14 139.464 2.24536   1
   0  -2 -14 105.280 1.76000  -2
   0  -2 -14 105.280 1.76000   1
   1  -2 -14 256.207 4.21247   1
  -2  -1 -13 19.1208 1.13684  -2
   2  -2 -14 19.1208 1.13684   1
   3  -2 -14 338.513 4.55845   1
  -4   0 -12 38.2117 2.68564  -2
   4  -2 -14 38.2117 2.68564   1
   5  -2 -14 120.345 2.99659   1
   4  -5 -15 94.2263 3.21702  -2
  -4  -3 -13 94.2263 3.21702   1
  -3  -3 -13 47.0302 2.05696   1
   2  -4 -14 88.5147 2.03983  -2
  -2  -3 -13 88.5147 2.03983   1
  -1  -3 -13 0.74835 0.62528   1
   0  -3 -13 770.492 8.87242  -2
   0  -3 -13 770.492 8.87242   1
   1  -3 -13 57.1972 1.46717   1
  -2  -2 -12 136.760 2.40569  -2
   2  -3 -13 136.760 2.40569   1
   3  -3 -13 74.8453 2.18527   1
  -4  -1 -11 193.594 3.24624  -2
   4  -3 -13 193.594 3.24624   1
   5  -3 -13 1.57633 1.22759   1
   4  -6 -14 -0.0242 3.31512  -2
  -4  -4 -12 -0.0242 3.31512   1
  -3  -4 -12 1.53758 1.04738   1
   2  -5 -13 69.4013 1.94448  -2
  -2  -4 -12 69.4013 1.94448   1
  -1  -4 -12 96.8289 1.94445   1
   0  -4 -12 9.76239 0.78920  -2
   0  -4 -12 9.76239 0.78920   1
   1  -4 -12 69.5141 2.12534   1
  -2  -3 -11 148.221 2.94435  -2
   2  -4 -12 148.221 2.94435   1
   3  -4 -12 15.0210 1.43644   1
  -4  -2 -10 48.6353 2.14126  -2
   4  -4 -12 48.6353 2.14126   1
   5  -4 -12 34.4856 1.96229   1
   4  -7 -13 7.53258 3.87362  -2
  -4  -5 -11 7.53258 3.87362   1
  -3  -5 -11 90.8952 2.38858   1
   2  -6 -12 33.3664 1.66636  -2
  -2  -5 -11 33.3664 1.66636   1
  -1  -5 -11 280.163 6.30175   1
   0  -5 -11 24.3995 1.14916  -2
   0  -5 -11 24.3995 1.14916   1
   1  -5 -11 1239.55 14.2072   1
  -2  -4 -10 100.318 2.63983  -2
   2  -5 -11 100.318 2.63983   1
   3  -5 -11 1.17088 0.92415   1
  -4  -3  -9 37.1276 2.20462  -2
   4  -5 -11 37.1276 2.20462   1
   5  -5 -11 126.070 3.47507   1
  -3  -6 -10 3.33396 1.29980   1
   2  -7 -11 25.9257 1.81082  -2
  -2  -6 -10 25.9257 1.81082   1
  -1  -6 -10 117.724 2.40730   1
   0  -6 -10 160.333 3.06607  -2
   0  -6 -10 160.333 3.06607   1
   1  -6 -10 34.7558 1.53107   1
  -2  -5  -9 52.7855 1.62164  -2
   2  -6 -10 52.7855 1.62164   1
   3  -6 -10 8.45584 1.25640   1
  -4  -4  -8 32.2571 2.85119  -2
   4  -6 -10 32.2571 2.85119   1
   5  -6 -10 69.1310 3.30653   1
  -3  -7  -9 5.66261 1.59047   1
   2  -8 -10 1.90232 1.89005  -2
  -2  -7  -9 1.90232 1.89005   1
  -1  -7  -9 -0.7308 0.97231   1
   0  -7  -9 242.854 3.46404  -2
   0  -7  -9 242.854 3.46404   1
   1  -7  -9 194.423 3.08323   1
  -2  -6  -8 19.4078 1.47187  -2
   2  -7  -9 19.4078 1.47187   1
   3  -7  -9 76.6342 2.66601   1
  -4  -5  -7 11.2693 2.93370  -2
   4  -7  -9 11.2693 2.93370   1
   2  -9  -9 42.4692 2.43733  -2
  -2  -8  -8 42.4692 2.43733   1
  -1  -8  -8 22.1630 1.46075   1
   0  -8  -8 101.705 2.31979  -2
   0  -8  -8 101.705 2.31979   1
   1  -8  -8 1.57124 0.96368   1
  -2  -7  -7 23.9603 1.77773  -2
   2  -8  -8 23.9603 1.77773   1
   3  -8  -8 24.1970 1.88138   1
  -4  -6  -6 97.0301 4.84055  -2
   4  -8  -8 97.0301 4.84055   1
  -1  -9  -7 2.07364 1.33471   1
   0  -9  -7 18.5980 1.54233  -2
   0  -9  -7 18.5980 1.54233   1
   1  -9  -7 142.057 2.78407   1
  -2  -8  -6 178.938 3.62375  -2
   2  -9  -7 178.938 3.62375   1
   3  -9  -7 11.3400 1.66182   1
  -1   6 -23 36.5052 3.10849   1
   0   6 -23 -0.1773 1.87126  -2
   0   6 -23 -0.1773 1.87126   1
   1   6 -23 19.6620 2.09066   1
   2   4 -23 7.92028 2.55141  -2
  -2   5 -22 7.92028 2.55141   1
  -1   5 -22 17.2996 1.50563   1
   0   5 -22 27.7078 2.09337  -2
   0   5 -22 27.7078 2.09337   1
   1   5 -22 18.8569 1.87844   1
  -2   6 -21 16.6289 3.57399  -2
   2   5 -22 16.6289 3.57399   1
  -3   4 -21 23.2093 1.96380   1
   2   3 -22 22.7250 2.45210  -2
  -2   4 -21 22.7250 2.45210   1
  -1   4 -21 51.6398 2.35482   1
   0   4 -21 75.6186 2.15159  -2
   0   4 -21 75.6186 2.15159   1
   1   4 -21 -0.0191 0.90878   1
  -2   5 -20 193.751 4.94298  -2
   2   4 -21 193.751 4.94298   1
   3   4 -21 7.66349 1.21092   1
   4   1 -22 78.6540 3.60002  -2
  -4   3 -20 78.6540 3.60002   1
  -3   3 -20 10.9806 1.26158   1
   2   2 -21 37.8363 2.44091  -2
  -2   3 -20 37.8363 2.44091   1
  -1   3 -20 164.565 2.54795   1
   0   3 -20 141.416 2.60894  -2
   0   3 -20 141.416 2.60894   1
   1   3 -20 29.4049 1.63482   1
  -2   4 -19 29.4228 1.90608  -2
   2   3 -20 29.4228 1.90608   1
   3   3 -20 36.3952 1.77244   1
  -4   5 -18 -6.4569 4.38195  -2
   4   3 -20 -6.4569 4.38195   1
   4   0 -21 28.6839 3.71619  -2
  -4   2 -19 28.6839 3.71619   1
  -3   2 -19 112.816 2.66999   1
   2   1 -20 33.5988 1.97188  -2
  -2   2 -19 33.5988 1.97188   1
  -1   2 -19 64.9762 1.60243   1
   0   2 -19 562.680 7.49080  -2
   0   2 -19 562.680 7.49080   1
   1   2 -19 4.83412 0.82359   1
  -2   3 -18 23.3568 1.66858  -2
   2   2 -19 23.3568 1.66858   1
   3   2 -19 19.4943 1.19531   1
  -4   4 -17 55.1912 2.79941  -2
   4   2 -19 55.1912 2.79941   1
   4  -1 -20 5.18876 2.39054  -2
  -4   1 -18 5.18876 2.39054   1
  -3   1 -18 69.7415 2.61831   1
   2   0 -19 101.039 2.13105  -2
  -2   1 -18 101.039 2.13105   1
  -1   1 -18 215.427 3.07598   1
   0   1 -18 3.90158 0.86046  -2
   0   1 -18 3.90158 0.86046   1
   1   1 -18 500.470 6.71321   1
  -2   2 -17 211.423 3.48428  -2
   2   1 -18 211.423 3.48428   1
   3   1 -18 3.27764 0.86611   1
  -4   3 -16 23.8137 3.38395  -2
   4   1 -18 23.8137 3.38395   1
   5   1 -18 3.20559 1.92267   1
   4  -2 -19 31.8939 5.02093  -2
  -4   0 -17 31.8939 5.02093   1
  -3   0 -17 2.55702 1.02770   1
   2  -1 -18 262.239 4.19440  -2
  -2   0 -17 262.239 4.19440   1
  -1   0 -17 18.6927 0.96783   1
   0   0 -17 12.6079 0.87171  -2
   0   0 -17 12.6079 0.87171   1
   1   0 -17 213.757 3.22069   1
  -2   1 -16 321.977 6.44741  -2
   2   0 -17 321.977 6.44741   1
   3   0 -17 0.97921 0.72159   1
  -4   2 -15 6.06510 2.00939  -2
   4   0 -17 6.06510 2.00939   1
   5   0 -17 76.2177 2.98990   1
   4  -3 -18 15.4662 4.85589  -2
  -4  -1 -16 15.4662 4.85589   1
  -3  -1 -16 264.656 4.12635   1
   2  -2 -17 172.967 3.15905  -2
  -2  -1 -16 172.967 3.15905   1
  -1  -1 -16 19.3887 1.06247   1
   0  -1 -16 234.659 3.09827  -2
   0  -1 -16 234.659 3.09827   1
   1  -1 -16 184.682 3.27073   1
  -2   0 -15 1253.33 15.6735  -2
   2  -1 -16 1253.33 15.6735   1
   3  -1 -16 10.2348 1.12723   1
  -4   1 -14 93.4517 2.58742  -2
   4  -1 -16 93.4517 2.58742   1
   5  -1 -16 29.7308 2.14153   1
   4  -4 -17 5.35919 2.55938  -2
  -4  -2 -15 5.35919 2.55938   1
  -3  -2 -15 9.86422 1.24633   1
   2  -3 -16 42.9920 1.66801  -2
  -2  -2 -15 42.9920 1.66801   1
  -1  -2 -15 48.1269 1.40823   1
   0  -2 -15 557.220 6.60105  -2
   0  -2 -15 557.220 6.60105   1
   1  -2 -15 103.917 2.01112   1
  -2  -1 -14 337.465 4.81842  -2
   2  -2 -15 337.465 4.81842   1
   3  -2 -15 212.722 2.86757   1
  -4   0 -13 12.9082 2.50454  -2
   4  -2 -15 12.9082 2.50454   1
   5  -2 -15 2.78712 1.39450   1
   4  -5 -16 49.3467 3.18241  -2
  -4  -3 -14 49.3467 3.18241   1
  -3  -3 -14 1.14363 1.16705   1
   2  -4 -15 204.938 3.74317  -2
  -2  -3 -14 204.938 3.74317   1
  -1  -3 -14 16.2210 0.97076   1
   0  -3 -14 130.460 2.09911  -2
   0  -3 -14 130.460 2.09911   1
   1  -3 -14 265.837 3.91043   1
  -2  -2 -13 190.945 4.65644  -2
   2  -3 -14 190.945 4.65644   1
   3  -3 -14 136.550 3.47039   1
  -4  -1 -12 106.074 2.40949  -2
   4  -3 -14 106.074 2.40949   1
   5  -3 -14 74.7300 2.52498   1
   4  -6 -15 12.1989 3.54201  -2
  -4  -4 -13 12.1989 3.54201   1
  -3  -4 -13 13.0296 1.55484   1
   2  -5 -14 79.4536 2.31173  -2
  -2  -4 -13 79.4536 2.31173   1
  -1  -4 -13 10.4425 0.91063   1
   0  -4 -13 170.489 2.55698  -2
   0  -4 -13 170.489 2.55698   1
   1  -4 -13 122.159 2.49259   1
  -2  -3 -12 164.122 3.27838  -2
   2  -4 -13 164.122 3.27838   1
   3  -4 -13 0.94568 1.09854   1
  -4  -2 -11 307.626 5.22695  -2
   4  -4 -13 307.626 5.22695   1
   5  -4 -13 2.27017 1.38403   1
  -3  -5 -12 32.1104 1.85367   1
   2  -6 -13 46.4836 1.99219  -2
  -2  -5 -12 46.4836 1.99219   1
  -1  -5 -12 108.181 2.24147   1
   0  -5 -12 261.018 4.29482  -2
   0  -5 -12 261.018 4.29482   1
   1  -5 -12 299.494 4.90435   1
  -2  -4 -11 328.133 4.67330  -2
   2  -5 -12 328.133 4.67330   1
   3  -5 -12 11.0662 1.15504   1
  -4  -3 -10 61.6499 3.17247  -2
   4  -5 -12 61.6499 3.17247   1
   5  -5 -12 186.591 4.39764   1
  -3  -6 -11 5.20607 1.38048   1
   2  -7 -12 82.4088 2.42065  -2
  -2  -6 -11 82.4088 2.42065   1
  -1  -6 -11 2.19096 0.92789   1
   0  -6 -11 133.650 2.41485  -2
   0  -6 -11 133.650 2.41485   1
   1  -6 -11 23.9857 1.21266   1
  -2  -5 -10 78.9785 1.90728  -2
   2  -6 -11 78.9785 1.90728   1
   3  -6 -11 122.576 3.01250   1
  -4  -4  -9 10.5787 2.87383  -2
   4  -6 -11 10.5787 2.87383   1
   5  -6 -11 45.4753 2.81470   1
   2  -8 -11 5.45140 2.01736  -2
  -2  -7 -10 5.45140 2.01736   1
  -1  -7 -10 7.34851 1.17928   1
   0  -7 -10 71.6169 1.83210  -2
   0  -7 -10 71.6169 1.83210   1
   1  -7 -10 380.595 4.96840   1
  -2  -6  -9 17.3103 1.49093  -2
   2  -7 -10 17.3103 1.49093   1
   3  -7 -10 2.85845 1.32303   1
  -4  -5  -8 89.9440 4.61017  -2
   4  -7 -10 89.9440 4.61017   1
   2  -9 -10 21.7400 2.41302  -2
  -2  -8  -9 21.7400 2.41302   1
  -1  -8  -9 19.8250 1.52906   1
   0  -8  -9 11.5698 1.15976  -2
   0  -8  -9 11.5698 1.15976   1
   1  -8  -9 48.8198 1.95365   1
  -2  -7  -8 62.8298 2.24259  -2
   2  -8  -9 62.8298 2.24259   1
   3  -8  -9 11.1782 1.42967   1
  -4  -6  -7 146.997 5.69810  -2
   4  -8  -9 146.997 5.69810   1
  -1  -9  -8 36.5962 1.99410   1
   0  -9  -8 21.3257 1.49114  -2
   0  -9  -8 21.3257 1.49114   1
   1  -9  -8 41.8014 2.18645   1
  -2  -8  -7 6.55715 1.96107  -2
   2  -9  -8 6.55715 1.96107   1
   3  -9  -8 89.2917 3.46017   1
   0   6 -24 4.13323 2.87494  -2
   0   6 -24 4.13323 2.87494   1
   2   4 -24 25.5639 2.91755  -2
  -2   5 -23 25.5639 2.91755   1
  -1   5 -23 182.048 4.21001   1
   0   5 -23 -0.0066 1.12669  -2
   0   5 -23 -0.0066 1.12669   1
   1   5 -23 16.2695 1.90834   1
  -2   6 -22 21.2251 3.26916  -2
   2   5 -23 21.2251 3.26916   1
  -3   4 -22 2.78873 1.84465   1
   2   3 -23 85.1053 3.27122  -2
  -2   4 -22 85.1053 3.27122   1
  -1   4 -22 107.730 3.39945   1
   0   4 -22 14.9336 1.31245  -2
   0   4 -22 14.9336 1.31245   1
   1   4 -22 3.31025 1.04072   1
  -2   5 -21 71.6745 2.55125  -2
   2   4 -22 71.6745 2.55125   1
   3   4 -22 8.32430 1.76788   1
  -3   3 -21 83.2698 2.73727   1
   2   2 -22 30.1488 2.57142  -2
  -2   3 -21 30.1488 2.57142   1
  -1   3 -21 27.6904 1.27008   1
   0   3 -21 524.494 7.14695  -2
   0   3 -21 524.494 7.14695   1
   1   3 -21 95.4048 2.25535   1
  -2   4 -20 26.7788 2.00394  -2
   2   3 -21 26.7788 2.00394   1
   3   3 -21 107.389 2.66113   1
   4   3 -21 0.34615 4.48891   1
   4   0 -22 38.5106 5.39057  -2
  -4   2 -20 38.5106 5.39057   1
  -3   2 -20 72.9946 2.42640   1
   2   1 -21 222.574 4.11796  -2
  -2   2 -20 222.574 4.11796   1
  -1   2 -20 86.9773 1.84776   1
   0   2 -20 554.831 7.50490  -2
   0   2 -20 554.831 7.50490   1
   1   2 -20 37.1277 1.72749   1
  -2   3 -19 104.480 3.45174  -2
   2   2 -20 104.480 3.45174   1
   3   2 -20 12.8097 1.07059   1
  -4   4 -18 41.3074 3.63229  -2
   4   2 -20 41.3074 3.63229   1
   4  -1 -21 22.1659 4.94159  -2
  -4   1 -19 22.1659 4.94159   1
  -3   1 -19 10.3083 1.43721   1
   2   0 -20 48.8194 2.11796  -2
  -2   1 -19 48.8194 2.11796   1
  -1   1 -19 94.2379 1.92936   1
   0   1 -19 82.5636 2.80995  -2
   0   1 -19 82.5636 2.80995   1
   1   1 -19 34.8655 1.52180   1
  -2   2 -18 40.5724 2.54586  -2
   2   1 -19 40.5724 2.54586   1
   3   1 -19 9.41090 1.08147   1
  -4   3 -17 7.35514 2.69410  -2
   4   1 -19 7.35514 2.69410   1
   4  -2 -20 60.9735 3.66358  -2
  -4   0 -18 60.9735 3.66358   1
  -3   0 -18 15.6694 1.31734   1
   2  -1 -19 29.6191 1.54755  -2
  -2   0 -18 29.6191 1.54755   1
  -1   0 -18 13.5239 0.94270   1
   0   0 -18 15.6559 0.96258  -2
   0   0 -18 15.6559 0.96258   1
   1   0 -18 34.1061 1.37277   1
  -2   1 -17 80.6002 2.32795  -2
   2   0 -18 80.6002 2.32795   1
   3   0 -18 3.45443 0.82566   1
  -4   2 -16 8.20434 2.14489  -2
   4   0 -18 8.20434 2.14489   1
   5   0 -18 100.090 3.30625   1
   4  -3 -19 61.6848 8.58002  -2
  -4  -1 -17 61.6848 8.58002   1
  -3  -1 -17 149.194 3.01850   1
   2  -2 -18 21.1271 1.57067  -2
  -2  -1 -17 21.1271 1.57067   1
  -1  -1 -17 223.801 3.22929   1
   0  -1 -17 88.6832 1.86173  -2
   0  -1 -17 88.6832 1.86173   1
   1  -1 -17 8.51527 0.80680   1
  -2   0 -16 26.0008 1.44705  -2
   2  -1 -17 26.0008 1.44705   1
   3  -1 -17 181.275 3.17507   1
  -4   1 -15 54.2514 3.34219  -2
   4  -1 -17 54.2514 3.34219   1
   5  -1 -17 11.5950 1.80291   1
   4  -4 -18 28.4099 4.26024  -2
  -4  -2 -16 28.4099 4.26024   1
  -3  -2 -16 57.1309 2.24519   1
   2  -3 -17 33.9387 1.62767  -2
  -2  -2 -16 33.9387 1.62767   1
  -1  -2 -16 14.8908 0.95979   1
   0  -2 -16 70.1929 1.52758  -2
   0  -2 -16 70.1929 1.52758   1
   1  -2 -16 20.0762 1.17794   1
  -2  -1 -15 132.693 2.49503  -2
   2  -2 -16 132.693 2.49503   1
   3  -2 -16 59.9517 1.62545   1
  -4   0 -14 142.225 3.29917  -2
   4  -2 -16 142.225 3.29917   1
   5  -2 -16 39.4763 2.31596   1
   4  -5 -17 10.0743 3.09221  -2
  -4  -3 -15 10.0743 3.09221   1
  -3  -3 -15 -1.4103 1.28594   1
   2  -4 -16 147.550 3.16217  -2
  -2  -3 -15 147.550 3.16217   1
  -1  -3 -15 235.796 3.41994   1
   0  -3 -15 29.5852 1.15998  -2
   0  -3 -15 29.5852 1.15998   1
   1  -3 -15 62.2722 1.67550   1
  -2  -2 -14 113.947 5.40284  -2
   2  -3 -15 113.947 5.40284   1
   3  -3 -15 596.967 8.56945   1
  -4  -1 -13 38.7494 2.17986  -2
   4  -3 -15 38.7494 2.17986   1
   5  -3 -15 80.8707 2.82488   1
  -3  -4 -14 38.6638 2.11004   1
   2  -5 -15 100.289 2.66749  -2
  -2  -4 -14 100.289 2.66749   1
  -1  -4 -14 14.1721 0.98917   1
   0  -4 -14 302.507 4.50691  -2
   0  -4 -14 302.507 4.50691   1
   1  -4 -14 45.6088 1.95482   1
  -2  -3 -13 193.939 4.32739  -2
   2  -4 -14 193.939 4.32739   1
   3  -4 -14 150.618 3.31073   1
  -4  -2 -12 44.0725 2.32109  -2
   4  -4 -14 44.0725 2.32109   1
   5  -4 -14 2.00969 1.70957   1
  -3  -5 -13 0.03226 1.42209   1
   2  -6 -14 86.1568 2.56623  -2
  -2  -5 -13 86.1568 2.56623   1
  -1  -5 -13 56.6970 1.76572   1
   0  -5 -13 138.561 2.41530  -2
   0  -5 -13 138.561 2.41530   1
   1  -5 -13 94.7688 2.10921   1
  -2  -4 -12 94.1048 2.23187  -2
   2  -5 -13 94.1048 2.23187   1
   3  -5 -13 23.2494 1.43525   1
  -4  -3 -11 123.824 4.03207  -2
   4  -5 -13 123.824 4.03207   1
   5  -5 -13 2.04968 1.69174   1
  -3  -6 -12 -1.6527 2.03499   1
   2  -7 -13 3.51120 1.86599  -2
  -2  -6 -12 3.51120 1.86599   1
  -1  -6 -12 1.26062 0.99070   1
   0  -6 -12 314.598 4.39964  -2
   0  -6 -12 314.598 4.39964   1
   1  -6 -12 6.25488 0.88101   1
  -2  -5 -11 15.1219 1.39608  -2
   2  -6 -12 15.1219 1.39608   1
   3  -6 -12 9.56724 1.37169   1
  -4  -4 -10 5.77506 2.95468  -2
   4  -6 -12 5.77506 2.95468   1
   2  -8 -12 6.17217 2.12444  -2
  -2  -7 -11 6.17217 2.12444   1
  -1  -7 -11 0.11345 1.10232   1
   0  -7 -11 243.550 3.73535  -2
   0  -7 -11 243.550 3.73535   1
   1  -7 -11 175.301 3.22077   1
  -2  -6 -10 64.0037 1.99711  -2
   2  -7 -11 64.0037 1.99711   1
   3  -7 -11 -0.3345 1.34153   1
  -4  -5  -9 42.8097 4.08079  -2
   4  -7 -11 42.8097 4.08079   1
  -1  -8 -10 0.97683 1.26386   1
   0  -8 -10 177.182 3.07644  -2
   0  -8 -10 177.182 3.07644   1
   1  -8 -10 22.8908 1.48185   1
  -2  -7  -9 11.9056 1.87162  -2
   2  -8 -10 11.9056 1.87162   1
   3  -8 -10 13.2743 1.58475   1
   0  -9  -9 4.86685 1.28987  -2
   0  -9  -9 4.86685 1.28987   1
   1  -9  -9 8.51873 1.37492   1
  -2  -8  -8 33.4678 2.29000  -2
   2  -9  -9 33.4678 2.29000   1
  -1   5 -24 6.33152 1.71298   1
   0   5 -24 13.8052 1.44243  -2
   0   5 -24 13.8052 1.44243   1
   1   5 -24 2.81633 1.86891   1
   2   3 -24 24.1476 2.91694  -2
  -2   4 -23 24.1476 2.91694   1
  -1   4 -23 45.7612 2.49829   1
   0   4 -23 18.4990 1.48815  -2
   0   4 -23 18.4990 1.48815   1
   1   4 -23 5.50930 1.18143   1
  -2   5 -22 10.7208 2.36231  -2
   2   4 -23 10.7208 2.36231   1
  -3   3 -22 95.1261 3.67087   1
   2   2 -23 50.9290 2.94995  -2
  -2   3 -22 50.9290 2.94995   1
  -1   3 -22 159.518 3.09242   1
   0   3 -22 30.5681 1.74371  -2
   0   3 -22 30.5681 1.74371   1
   1   3 -22 60.9121 2.06549   1
  -2   4 -21 30.2960 2.12898  -2
   2   3 -22 30.2960 2.12898   1
   3   3 -22 46.9159 2.66474   1
  -3   2 -21 12.5395 1.46152   1
   2   1 -22 189.017 3.89225  -2
  -2   2 -21 189.017 3.89225   1
  -1   2 -21 99.5049 2.04932   1
   0   2 -21 114.398 2.51817  -2
   0   2 -21 114.398 2.51817   1
   1   2 -21 2.66418 1.06229   1
  -2   3 -20 112.563 3.71253  -2
   2   2 -21 112.563 3.71253   1
   3   2 -21 12.8627 1.20723   1
  -4   4 -19 79.8450 4.25268  -2
   4   2 -21 79.8450 4.25268   1
  -3   1 -20 25.5328 1.86007   1
   2   0 -21 62.5953 2.11242  -2
  -2   1 -20 62.5953 2.11242   1
  -1   1 -20 326.402 4.88628   1
   0   1 -20 15.2369 1.22981  -2
   0   1 -20 15.2369 1.22981   1
   1   1 -20 441.628 6.17548   1
  -2   2 -19 14.9235 1.70801  -2
   2   1 -20 14.9235 1.70801   1
   3   1 -20 82.5082 2.07909   1
  -4   3 -18 3.60837 3.13340  -2
   4   1 -20 3.60837 3.13340   1
   4  -2 -21 35.6203 5.32648  -2
  -4   0 -19 35.6203 5.32648   1
  -3   0 -19 -0.7588 1.17195   1
   2  -1 -20 177.961 3.11389  -2
  -2   0 -19 177.961 3.11389   1
  -1   0 -19 66.4596 1.72774   1
   0   0 -19 23.7761 1.28862  -2
   0   0 -19 23.7761 1.28862   1
   1   0 -19 280.525 4.10611   1
  -2   1 -18 68.2466 2.30043  -2
   2   0 -19 68.2466 2.30043   1
   3   0 -19 61.5193 1.66811   1
  -4   2 -17 35.1390 2.43941  -2
   4   0 -19 35.1390 2.43941   1
   4  -3 -20 31.5967 5.58102  -2
  -4  -1 -18 31.5967 5.58102   1
  -3  -1 -18 64.3059 2.38695   1
   2  -2 -19 312.961 4.42354  -2
  -2  -1 -18 312.961 4.42354   1
  -1  -1 -18 0.78694 0.85130   1
   0  -1 -18 253.509 3.81666  -2
   0  -1 -18 253.509 3.81666   1
   1  -1 -18 17.8338 1.07582   1
  -2   0 -17 509.606 6.92306  -2
   2  -1 -18 509.606 6.92306   1
   3  -1 -18 12.8375 1.11364   1
  -4   1 -16 54.8567 3.04433  -2
   4  -1 -18 54.8567 3.04433   1
   5  -1 -18 7.05448 1.80143   1
   4  -4 -19 15.6785 3.47827  -2
  -4  -2 -17 15.6785 3.47827   1
  -3  -2 -17 32.4744 1.75653   1
   2  -3 -18 22.3449 2.08269  -2
  -2  -2 -17 22.3449 2.08269   1
  -1  -2 -17 27.5896 1.36271   1
   0  -2 -17 2.44343 0.66432  -2
   0  -2 -17 2.44343 0.66432   1
   1  -2 -17 26.9611 1.38186   1
  -2  -1 -16 81.7805 2.80310  -2
   2  -2 -17 81.7805 2.80310   1
   3  -2 -17 111.072 2.57221   1
  -4   0 -15 34.0503 2.91389  -2
   4  -2 -17 34.0503 2.91389   1
   5  -2 -17 42.3792 2.61920   1
  -3  -3 -16 4.20815 1.35064   1
   2  -4 -17 36.0618 2.38229  -2
  -2  -3 -16 36.0618 2.38229   1
  -1  -3 -16 242.295 3.62095   1
   0  -3 -16 198.785 3.02108  -2
   0  -3 -16 198.785 3.02108   1
   1  -3 -16 178.356 3.11611   1
  -2  -2 -15 65.9449 3.09843  -2
   2  -3 -16 65.9449 3.09843   1
   3  -3 -16 210.502 4.01822   1
  -4  -1 -14 155.786 5.18484  -2
   4  -3 -16 155.786 5.18484   1
   5  -3 -16 33.8312 2.52551   1
  -3  -4 -15 4.07934 1.43525   1
   2  -5 -16 142.351 3.14704  -2
  -2  -4 -15 142.351 3.14704   1
  -1  -4 -15 5.63672 1.04468   1
   0  -4 -15 217.918 3.16944  -2
   0  -4 -15 217.918 3.16944   1
   1  -4 -15 107.180 2.68643   1
  -2  -3 -14 204.782 3.33034  -2
   2  -4 -15 204.782 3.33034   1
   3  -4 -15 80.9133 2.59402   1
  -4  -2 -13 23.3257 2.94487  -2
   4  -4 -15 23.3257 2.94487   1
   5  -4 -15 10.0314 1.78946   1
  -3  -5 -14 10.8276 1.89819   1
   2  -6 -15 78.1413 2.63102  -2
  -2  -5 -14 78.1413 2.63102   1
  -1  -5 -14 34.1915 1.53524   1
   0  -5 -14 27.2790 1.32514  -2
   0  -5 -14 27.2790 1.32514   1
   1  -5 -14 141.180 2.64122   1
  -2  -4 -13 179.988 3.20488  -2
   2  -5 -14 179.988 3.20488   1
   3  -5 -14 7.86068 1.17104   1
  -4  -3 -12 19.0359 2.99268  -2
   4  -5 -14 19.0359 2.99268   1
   5  -5 -14 17.2649 1.96520   1
   2  -7 -14 5.07543 2.06276  -2
  -2  -6 -13 5.07543 2.06276   1
  -1  -6 -13 26.1898 1.58220   1
   0  -6 -13 4.11794 0.97049  -2
   0  -6 -13 4.11794 0.97049   1
   1  -6 -13 37.9510 1.64906   1
  -2  -5 -12 20.5346 1.49702  -2
   2  -6 -13 20.5346 1.49702   1
   3  -6 -13 -0.5350 1.13284   1
  -4  -4 -11 7.46780 3.04229  -2
   4  -6 -13 7.46780 3.04229   1
   2  -8 -13 22.0160 2.64610  -2
  -2  -7 -12 22.0160 2.64610   1
  -1  -7 -12 1.36247 1.20802   1
   0  -7 -12 81.1491 2.13720  -2
   0  -7 -12 81.1491 2.13720   1
   1  -7 -12 34.8403 1.72307   1
  -2  -6 -11 117.225 2.58078  -2
   2  -7 -12 117.225 2.58078   1
   3  -7 -12 60.0440 2.75102   1
  -4  -5 -10 36.3062 7.20982  -2
   4  -7 -12 36.3062 7.20982   1
  -1  -8 -11 15.2895 1.56795   1
   0  -8 -11 11.0632 1.31784  -2
   0  -8 -11 11.0632 1.31784   1
   1  -8 -11 17.5764 1.39690   1
  -2  -7 -10 3.54521 1.96829  -2
   2  -8 -11 3.54521 1.96829   1
   3  -8 -11 35.9636 2.18710   1
   0  -9 -10 2.52539 1.40013  -2
   0  -9 -10 2.52539 1.40013   1
   1  -9 -10 3.02510 1.30016   1
  -2  -8  -9 53.3388 2.70793  -2
   2  -9 -10 53.3388 2.70793   1
   0   5 -25 51.5083 2.40965  -2
   0   5 -25 51.5083 2.40965   1
   2   3 -25 29.3487 2.90059  -2
  -2   4 -24 29.3487 2.90059   1
  -1   4 -24 3.90611 1.62508   1
   0   4 -24 36.4238 2.10321  -2
   0   4 -24 36.4238 2.10321   1
   1   4 -24 22.2572 1.63685   1
  -2   5 -23 19.3561 3.97056  -2
   2   4 -24 19.3561 3.97056   1
   2   2 -24 51.8238 3.16628  -2
  -2   3 -23 51.8238 3.16628   1
  -1   3 -23 1.62292 1.12182   1
   0   3 -23 0.85176 1.34960  -2
   0   3 -23 0.85176 1.34960   1
   1   3 -23 1.21952 1.21540   1
  -2   4 -22 35.8304 2.35964  -2
   2   3 -23 35.8304 2.35964   1
   3   3 -23 2.46358 1.65076   1
  -3   2 -22 6.59319 1.65049   1
   2   1 -23 180.247 3.90463  -2
  -2   2 -22 180.247 3.90463   1
  -1   2 -22 3.58063 0.93671   1
   0   2 -22 1.57977 1.21226  -2
   0   2 -22 1.57977 1.21226   1
   1   2 -22 2.53053 1.06224   1
  -2   3 -21 74.7710 5.10575  -2
   2   2 -22 74.7710 5.10575   1
   3   2 -22 1.25385 1.25469   1
  -3   1 -21 172.041 4.09066   1
   2   0 -22 103.718 2.43680  -2
  -2   1 -21 103.718 2.43680   1
  -1   1 -21 8.35084 1.29005   1
   0   1 -21 1.02423 1.36666  -2
   0   1 -21 1.02423 1.36666   1
   1   1 -21 16.1653 1.18928   1
  -2   2 -20 89.0775 2.50484  -2
   2   1 -21 89.0775 2.50484   1
   3   1 -21 9.77180 1.31323   1
  -4   3 -19 25.9127 3.42556  -2
   4   1 -21 25.9127 3.42556   1
  -3   0 -20 17.0694 1.52382   1
   2  -1 -21 3.83742 2.00466  -2
  -2   0 -20 3.83742 2.00466   1
  -1   0 -20 91.4984 2.12094   1
   0   0 -20 117.258 2.33671  -2
   0   0 -20 117.258 2.33671   1
   1   0 -20 34.9176 1.53823   1
  -2   1 -19 93.1630 2.68474  -2
   2   0 -20 93.1630 2.68474   1
   3   0 -20 30.8368 1.74652   1
  -4   2 -18 23.8301 3.18067  -2
   4   0 -20 23.8301 3.18067   1
  -3  -1 -19 1.63610 1.32258   1
   2  -2 -20 207.810 3.84326  -2
  -2  -1 -19 207.810 3.84326   1
  -1  -1 -19 116.007 2.29565   1
   0  -1 -19 -0.1176 0.85591  -2
   0  -1 -19 -0.1176 0.85591   1
   1  -1 -19 32.1516 1.52139   1
  -2   0 -18 58.7103 2.22377  -2
   2  -1 -19 58.7103 2.22377   1
   3  -1 -19 2.20001 0.96092   1
  -4   1 -17 23.1235 3.24885  -2
   4  -1 -19 23.1235 3.24885   1
  -3  -2 -18 111.146 2.99155   1
   2  -3 -19 86.1173 2.62856  -2
  -2  -2 -18 86.1173 2.62856   1
  -1  -2 -18 -0.6467 0.83373   1
   0  -2 -18 24.8537 1.15885  -2
   0  -2 -18 24.8537 1.15885   1
   1  -2 -18 119.655 2.60317   1
  -2  -1 -17 47.0989 2.10613  -2
   2  -2 -18 47.0989 2.10613   1
   3  -2 -18 42.7531 1.71238   1
  -4   0 -16 75.2980 2.93253  -2
   4  -2 -18 75.2980 2.93253   1
   5  -2 -18 28.3528 2.12253   1
  -3  -3 -17 45.7295 2.39456   1
   2  -4 -18 41.1793 2.66179  -2
  -2  -3 -17 41.1793 2.66179   1
  -1  -3 -17 -0.5229 0.85851   1
   0  -3 -17 383.500 4.93056  -2
   0  -3 -17 383.500 4.93056   1
   1  -3 -17 99.0702 2.44395   1
  -2  -2 -16 25.5135 1.97754  -2
   2  -3 -17 25.5135 1.97754   1
   3  -3 -17 19.2929 1.48358   1
  -4  -1 -15 11.9426 2.97156  -2
   4  -3 -17 11.9426 2.97156   1
   5  -3 -17 2.20840 1.79071   1
  -3  -4 -16 21.3084 2.04635   1
   2  -5 -17 98.1348 2.97996  -2
  -2  -4 -16 98.1348 2.97996   1
  -1  -4 -16 0.67604 0.89779   1
   0  -4 -16 29.6069 1.34698  -2
   0  -4 -16 29.6069 1.34698   1
   1  -4 -16 69.2086 2.28916   1
  -2  -3 -15 382.474 5.31389  -2
   2  -4 -16 382.474 5.31389   1
   3  -4 -16 0.02767 1.22271   1
  -4  -2 -14 111.255 4.19226  -2
   4  -4 -16 111.255 4.19226   1
   5  -4 -16 76.4111 5.43795   1
  -3  -5 -15 54.7186 3.20698   1
   2  -6 -16 9.07051 2.08800  -2
  -2  -5 -15 9.07051 2.08800   1
  -1  -5 -15 20.9056 1.40928   1
   0  -5 -15 108.739 2.33811  -2
   0  -5 -15 108.739 2.33811   1
   1  -5 -15 51.8045 1.84704   1
  -2  -4 -14 262.425 4.14216  -2
   2  -5 -15 262.425 4.14216   1
   3  -5 -15 14.1309 1.51186   1
  -4  -3 -13 136.508 4.46852  -2
   4  -5 -15 136.508 4.46852   1
   2  -7 -15 18.8375 2.59026  -2
  -2  -6 -14 18.8375 2.59026   1
  -1  -6 -14 42.1356 1.95015   1
   0  -6 -14 19.9334 1.26914  -2
   0  -6 -14 19.9334 1.26914   1
   1  -6 -14 3.95548 0.95755   1
  -2  -5 -13 138.024 2.68357  -2
   2  -6 -14 138.024 2.68357   1
   3  -6 -14 5.79207 1.32188   1
  -4  -4 -12 4.85700 3.65383  -2
   4  -6 -14 4.85700 3.65383   1
   2  -8 -14 25.1965 2.76470  -2
  -2  -7 -13 25.1965 2.76470   1
  -1  -7 -13 13.3834 1.40351   1
   0  -7 -13 109.672 2.46263  -2
   0  -7 -13 109.672 2.46263   1
   1  -7 -13 54.5318 2.04107   1
  -2  -6 -12 1.91969 1.70655  -2
   2  -7 -13 1.91969 1.70655   1
   3  -7 -13 32.1591 1.97061   1
  -1  -8 -12 21.8347 1.84025   1
   0  -8 -12 70.4749 2.19375  -2
   0  -8 -12 70.4749 2.19375   1
   1  -8 -12 30.5194 1.75958   1
  -2  -7 -11 1.57547 2.21502  -2
   2  -8 -12 1.57547 2.21502   1
   3  -8 -12 53.8862 2.76449   1
   1  -9 -11 -0.4973 2.15633   1
  -1   4 -25 13.3405 2.05951   1
   0   4 -25 36.3604 2.75398  -2
   0   4 -25 36.3604 2.75398   1
   1   4 -25 45.9124 2.32004   1
   2   2 -25 46.8207 3.13476  -2
  -2   3 -24 46.8207 3.13476   1
  -1   3 -24 24.4594 1.66649   1
   0   3 -24 6.29185 1.36330  -2
   0   3 -24 6.29185 1.36330   1
   1   3 -24 112.612 3.38627   1
  -2   4 -23 67.7701 2.89767  -2
   2   3 -24 67.7701 2.89767   1
   2   1 -24 17.4787 2.79773  -2
  -2   2 -23 17.4787 2.79773   1
  -1   2 -23 31.8092 1.62404   1
   0   2 -23 66.5776 2.28233  -2
   0   2 -23 66.5776 2.28233   1
   1   2 -23 21.7602 1.44422   1
  -2   3 -22 25.4138 2.18092  -2
   2   2 -23 25.4138 2.18092   1
   3   2 -23 1.33694 1.38712   1
  -3   1 -22 4.29822 1.94095   1
   2   0 -23 5.76497 1.54717  -2
  -2   1 -22 5.76497 1.54717   1
  -1   1 -22 5.31545 1.17089   1
   0   1 -22 29.0149 1.91023  -2
   0   1 -22 29.0149 1.91023   1
   1   1 -22 20.3314 1.45146   1
  -2   2 -21 94.3977 3.15076  -2
   2   1 -22 94.3977 3.15076   1
   3   1 -22 -0.9549 1.27473   1
  -4   3 -20 39.9587 3.69924  -2
   4   1 -22 39.9587 3.69924   1
  -3   0 -21 13.2247 1.58464   1
   2  -1 -22 226.250 3.80329  -2
  -2   0 -21 226.250 3.80329   1
  -1   0 -21 -0.5871 0.94179   1
   0   0 -21 14.2304 1.42432  -2
   0   0 -21 14.2304 1.42432   1
   1   0 -21 43.4238 1.67527   1
  -2   1 -20 79.7643 3.41124  -2
   2   0 -21 79.7643 3.41124   1
   3   0 -21 17.1335 1.36534   1
  -3  -1 -20 11.2159 1.73662   1
   2  -2 -21 40.5000 2.30322  -2
  -2  -1 -20 40.5000 2.30322   1
  -1  -1 -20 24.4432 1.30700   1
   0  -1 -20 19.9872 1.27872  -2
   0  -1 -20 19.9872 1.27872   1
   1  -1 -20 67.8593 2.07370   1
  -2   0 -19 145.759 2.89908  -2
   2  -1 -20 145.759 2.89908   1
   3  -1 -20 31.3132 1.64901   1
  -4   1 -18 8.57278 2.67606  -2
   4  -1 -20 8.57278 2.67606   1
  -3  -2 -19 57.7753 3.04264   1
   2  -3 -20 81.4925 2.71553  -2
  -2  -2 -19 81.4925 2.71553   1
  -1  -2 -19 90.8936 2.16037   1
   0  -2 -19 284.999 3.93564  -2
   0  -2 -19 284.999 3.93564   1
   1  -2 -19 0.51597 0.95477   1
  -2  -1 -18 173.597 3.65874  -2
   2  -2 -19 173.597 3.65874   1
   3  -2 -19 42.1239 1.84564   1
  -4   0 -17 63.0515 3.65409  -2
   4  -2 -19 63.0515 3.65409   1
  -3  -3 -18 7.09131 1.96188   1
   2  -4 -19 32.8024 2.76786  -2
  -2  -3 -18 32.8024 2.76786   1
  -1  -3 -18 25.1945 1.37458   1
   0  -3 -18 64.2684 1.61776  -2
   0  -3 -18 64.2684 1.61776   1
   1  -3 -18 50.0258 1.83952   1
  -2  -2 -17 44.0435 2.31227  -2
   2  -3 -18 44.0435 2.31227   1
   3  -3 -18 18.8310 1.62382   1
  -4  -1 -16 9.61202 4.25912  -2
   4  -3 -18 9.61202 4.25912   1
  -3  -4 -17 29.9870 2.32866   1
   2  -5 -18 29.7842 2.94091  -2
  -2  -4 -17 29.7842 2.94091   1
  -1  -4 -17 5.77460 1.05524   1
   0  -4 -17 38.5135 1.51850  -2
   0  -4 -17 38.5135 1.51850   1
   1  -4 -17 430.304 6.27152   1
  -2  -3 -16 58.1682 2.03304  -2
   2  -4 -17 58.1682 2.03304   1
   3  -4 -17 26.0238 1.62904   1
  -4  -2 -15 42.8155 4.85154  -2
   4  -4 -17 42.8155 4.85154   1
   2  -6 -17 32.1933 2.64535  -2
  -2  -5 -16 32.1933 2.64535   1
  -1  -5 -16 2.42114 1.06586   1
   0  -5 -16 50.3407 1.68377  -2
   0  -5 -16 50.3407 1.68377   1
   1  -5 -16 5.72332 0.96661   1
  -2  -4 -15 47.5140 2.03613  -2
   2  -5 -16 47.5140 2.03613   1
   3  -5 -16 12.7930 1.40680   1
  -4  -3 -14 8.31050 6.82136  -2
   4  -5 -16 8.31050 6.82136   1
   2  -7 -16 14.2751 2.74299  -2
  -2  -6 -15 14.2751 2.74299   1
  -1  -6 -15 -0.2991 1.15314   1
   0  -6 -15 36.5749 1.60595  -2
   0  -6 -15 36.5749 1.60595   1
   1  -6 -15 49.7912 2.08313   1
  -2  -5 -14 207.313 3.71630  -2
   2  -6 -15 207.313 3.71630   1
   3  -6 -15 15.6348 1.76602   1
  -4  -4 -13 12.3583 3.86145  -2
   4  -6 -15 12.3583 3.86145   1
  -1  -7 -14 117.187 3.25803   1
   0  -7 -14 4.75420 1.25916  -2
   0  -7 -14 4.75420 1.25916   1
   1  -7 -14 17.5824 1.39107   1
  -2  -6 -13 15.2016 1.86465  -2
   2  -7 -14 15.2016 1.86465   1
   3  -7 -14 1.05467 1.62010   1
   0  -8 -13 23.1889 1.71040  -2
   0  -8 -13 23.1889 1.71040   1
   1  -8 -13 15.9798 1.60583   1
  -2  -7 -12 23.9219 2.34124  -2
   2  -8 -13 23.9219 2.34124   1
  -1   3 -25 112.918 3.76814   1
   0   3 -25 70.0773 2.79226  -2
   0   3 -25 70.0773 2.79226   1
   1   3 -25 49.6835 2.39508   1
  -2   4 -24 21.5484 3.06007  -2
   2   3 -25 21.5484 3.06007   1
   2   1 -25 34.6731 3.09526  -2
  -2   2 -24 34.6731 3.09526   1
  -1   2 -24 4.78643 1.19203   1
   0   2 -24 215.820 5.53473  -2
   0   2 -24 215.820 5.53473   1
   1   2 -24 16.7487 1.50811   1
  -2   3 -23 28.7096 2.42436  -2
   2   2 -24 28.7096 2.42436   1
   3   2 -24 28.8307 2.18367   1
   2   0 -24 44.4605 2.33326  -2
  -2   1 -23 44.4605 2.33326   1
  -1   1 -23 65.8806 2.35482   1
   0   1 -23 51.8109 3.06781  -2
   0   1 -23 51.8109 3.06781   1
   1   1 -23 1.23692 1.17143   1
  -2   2 -22 57.4019 3.92696  -2
   2   1 -23 57.4019 3.92696   1
   3   1 -23 85.5853 2.79426   1
  -3   0 -22 86.7912 3.91497   1
   2  -1 -23 31.0043 2.39770  -2
  -2   0 -22 31.0043 2.39770   1
  -1   0 -22 46.5009 1.76140   1
   0   0 -22 0.30296 1.21432  -2
   0   0 -22 0.30296 1.21432   1
   1   0 -22 28.3685 1.98566   1
  -2   1 -21 38.1031 2.45586  -2
   2   0 -22 38.1031 2.45586   1
   3   0 -22 8.69370 1.33386   1
  -4   2 -20 17.7389 6.39016  -2
   4   0 -22 17.7389 6.39016   1
  -3  -1 -21 5.07302 1.89164   1
   2  -2 -22 17.4114 2.34424  -2
  -2  -1 -21 17.4114 2.34424   1
  -1  -1 -21 5.84128 1.08130   1
   0  -1 -21 1.25193 0.98570  -2
   0  -1 -21 1.25193 0.98570   1
   1  -1 -21 38.5206 1.82449   1
  -2   0 -20 6.77682 1.79820  -2
   2  -1 -21 6.77682 1.79820   1
   3  -1 -21 3.55310 1.15048   1
  -4   1 -19 7.95844 3.67989  -2
   4  -1 -21 7.95844 3.67989   1
  -3  -2 -20 5.66512 2.07145   1
   2  -3 -21 25.0740 2.46715  -2
  -2  -2 -20 25.0740 2.46715   1
  -1  -2 -20 14.2094 1.17038   1
   0  -2 -20 265.532 3.82115  -2
   0  -2 -20 265.532 3.82115   1
   1  -2 -20 2.11994 1.02298   1
  -2  -1 -19 96.1343 3.32575  -2
   2  -2 -20 96.1343 3.32575   1
   3  -2 -20 74.7276 2.22745   1
  -4   0 -18 138.508 4.87246  -2
   4  -2 -20 138.508 4.87246   1
  -3  -3 -19 58.5093 3.46617   1
   2  -4 -20 27.0535 2.53336  -2
  -2  -3 -19 27.0535 2.53336   1
  -1  -3 -19 125.894 2.63721   1
   0  -3 -19 27.1164 1.34724  -2
   0  -3 -19 27.1164 1.34724   1
   1  -3 -19 112.203 2.60265   1
  -2  -2 -18 50.6462 2.48677  -2
   2  -3 -19 50.6462 2.48677   1
   3  -3 -19 79.7643 2.90269   1
  -4  -1 -17 46.5002 5.06589  -2
   4  -3 -19 46.5002 5.06589   1
   2  -5 -19 13.1284 3.09504  -2
  -2  -4 -18 13.1284 3.09504   1
  -1  -4 -18 37.6833 1.84023   1
   0  -4 -18 191.798 2.83687  -2
   0  -4 -18 191.798 2.83687   1
   1  -4 -18 0.82523 0.90045   1
  -2  -3 -17 34.0007 2.09953  -2
   2  -4 -18 34.0007 2.09953   1
   3  -4 -18 78.4725 2.50613   1
  -4  -2 -16 58.5498 5.34157  -2
   4  -4 -18 58.5498 5.34157   1
   2  -6 -18 23.4199 3.40836  -2
  -2  -5 -17 23.4199 3.40836   1
  -1  -5 -17 3.65351 1.19932   1
   0  -5 -17 24.8848 1.43685  -2
   0  -5 -17 24.8848 1.43685   1
   1  -5 -17 73.0793 2.21727   1
  -2  -4 -16 39.3224 2.12942  -2
   2  -5 -17 39.3224 2.12942   1
   3  -5 -17 41.4687 2.14146   1
  -4  -3 -15 18.9156 5.26138  -2
   4  -5 -17 18.9156 5.26138   1
   2  -7 -17 8.17923 3.50459  -2
  -2  -6 -16 8.17923 3.50459   1
  -1  -6 -16 26.0872 1.66674   1
   0  -6 -16 56.4625 1.95549  -2
   0  -6 -16 56.4625 1.95549   1
   1  -6 -16 70.3996 2.39759   1
  -2  -5 -15 7.42938 1.87992  -2
   2  -6 -16 7.42938 1.87992   1
   3  -6 -16 17.5270 1.73380   1
  -1  -7 -15 3.24874 1.48906   1
   0  -7 -15 14.2252 1.37035  -2
   0  -7 -15 14.2252 1.37035   1
   1  -7 -15 38.9595 1.89018   1
  -2  -6 -14 20.0064 2.18494  -2
   2  -7 -15 20.0064 2.18494   1
   3  -7 -15 27.1825 1.91089   1
   0  -8 -14 75.6949 3.24726  -2
   0  -8 -14 75.6949 3.24726   1
   1  -8 -14 1.25821 1.44216   1
  -2  -7 -13 7.34438 2.29389  -2
   2  -8 -14 7.34438 2.29389   1
   0   3 -26 42.1730 2.69716  -2
   0   3 -26 42.1730 2.69716   1
   1   3 -26 1.22376 1.65059   1
  -1   2 -25 1.24548 1.29381   1
   0   2 -25 46.9689 3.42394  -2
   0   2 -25 46.9689 3.42394   1
   1   2 -25 4.61679 1.55076   1
  -2   3 -24 68.3627 3.66051  -2
   2   2 -25 68.3627 3.66051   1
   2   0 -25 20.1479 2.27141  -2
  -2   1 -24 20.1479 2.27141   1
  -1   1 -24 38.3881 2.21441   1
   0   1 -24 20.0634 1.76284  -2
   0   1 -24 20.0634 1.76284   1
   1   1 -24 58.0641 2.42268   1
  -2   2 -23 15.5528 2.83204  -2
   2   1 -24 15.5528 2.83204   1
   3   1 -24 3.81817 1.60135   1
   2  -1 -24 4.96287 2.50001  -2
  -2   0 -23 4.96287 2.50001   1
  -1   0 -23 37.9023 2.14074   1
   0   0 -23 15.1520 1.62406  -2
   0   0 -23 15.1520 1.62406   1
   1   0 -23 0.95762 1.34012   1
  -2   1 -22 16.2314 2.46186  -2
   2   0 -23 16.2314 2.46186   1
   3   0 -23 25.4457 1.67718   1
   2  -2 -23 54.0789 2.79137  -2
  -2  -1 -22 54.0789 2.79137   1
  -1  -1 -22 10.7695 1.27136   1
   0  -1 -22 1.70214 1.12149  -2
   0  -1 -22 1.70214 1.12149   1
   1  -1 -22 21.7255 1.36729   1
  -2   0 -21 102.101 2.72511  -2
   2  -1 -22 102.101 2.72511   1
   3  -1 -22 1.70459 1.23588   1
   4  -1 -22 29.9941 3.35923   1
   2  -3 -22 29.2245 4.09975  -2
  -2  -2 -21 29.2245 4.09975   1
  -1  -2 -21 63.2756 2.18303   1
   0  -2 -21 13.0528 1.30152  -2
   0  -2 -21 13.0528 1.30152   1
   1  -2 -21 26.3469 1.55634   1
  -2  -1 -20 46.8348 2.53248  -2
   2  -2 -21 46.8348 2.53248   1
   3  -2 -21 66.9954 2.31628   1
  -4   0 -19 67.9680 7.14281  -2
   4  -2 -21 67.9680 7.14281   1
   2  -4 -21 14.0553 3.20344  -2
  -2  -3 -20 14.0553 3.20344   1
  -1  -3 -20 57.8626 2.15170   1
   0  -3 -20 -0.5328 1.12335  -2
   0  -3 -20 -0.5328 1.12335   1
   1  -3 -20 107.019 2.66988   1
  -2  -2 -19 151.556 3.85788  -2
   2  -3 -20 151.556 3.85788   1
   3  -3 -20 143.380 3.15897   1
  -4  -1 -18 56.3506 5.40378  -2
   4  -3 -20 56.3506 5.40378   1
   2  -5 -20 60.9490 3.65826  -2
  -2  -4 -19 60.9490 3.65826   1
  -1  -4 -19 50.6658 2.13330   1
   0  -4 -19 49.3682 1.70657  -2
   0  -4 -19 49.3682 1.70657   1
   1  -4 -19 9.19055 1.13771   1
  -2  -3 -18 42.5840 2.37814  -2
   2  -4 -19 42.5840 2.37814   1
   3  -4 -19 136.966 3.16516   1
  -4  -2 -17 28.2003 5.15545  -2
   4  -4 -19 28.2003 5.15545   1
   2  -6 -19 63.8971 4.06258  -2
  -2  -5 -18 63.8971 4.06258   1
  -1  -5 -18 7.20547 1.34752   1
   0  -5 -18 0.77400 1.08497  -2
   0  -5 -18 0.77400 1.08497   1
   1  -5 -18 32.7835 1.80591   1
  -2  -4 -17 27.9854 2.22989  -2
   2  -5 -18 27.9854 2.22989   1
   3  -5 -18 45.6838 2.62149   1
  -1  -6 -17 35.4432 2.46760   1
   0  -6 -17 60.9650 1.94546  -2
   0  -6 -17 60.9650 1.94546   1
   1  -6 -17 34.7501 1.87159   1
  -2  -5 -16 11.3064 2.10378  -2
   2  -6 -17 11.3064 2.10378   1
   3  -6 -17 6.70395 1.64857   1
   0  -7 -16 0.17635 1.30082  -2
   0  -7 -16 0.17635 1.30082   1
   1  -7 -16 8.69212 1.40652   1
  -2  -6 -15 7.40109 2.48448  -2
   2  -7 -16 7.40109 2.48448   1
  -1   2 -26 9.29323 1.56393   1
   0   2 -26 13.6215 2.22378  -2
   0   2 -26 13.6215 2.22378   1
   1   2 -26 22.3519 1.89515   1
  -1   1 -25 18.2066 1.71956   1
   0   1 -25 -0.9990 1.71186  -2
   0   1 -25 -0.9990 1.71186   1
   1   1 -25 4.84393 1.53395   1
  -2   2 -24 5.66541 2.64259  -2
   2   1 -25 5.66541 2.64259   1
   2  -1 -25 11.3639 2.94756  -2
  -2   0 -24 11.3639 2.94756   1
  -1   0 -24 35.7924 2.20085   1
   0   0 -24 10.4358 1.67259  -2
   0   0 -24 10.4358 1.67259   1
   1   0 -24 7.23570 1.69290   1
  -2   1 -23 59.8142 3.63729  -2
   2   0 -24 59.8142 3.63729   1
   3   0 -24 2.15116 1.72477   1
   2  -2 -24 69.2582 3.81064  -2
  -2  -1 -23 69.2582 3.81064   1
  -1  -1 -23 8.14436 1.19339   1
   0  -1 -23 -0.8039 1.42084  -2
   0  -1 -23 -0.8039 1.42084   1
   1  -1 -23 38.8810 2.13805   1
  -2   0 -22 15.0626 2.25803  -2
   2  -1 -23 15.0626 2.25803   1
   3  -1 -23 0.27530 1.37205   1
   2  -3 -23 4.98828 4.29894  -2
  -2  -2 -22 4.98828 4.29894   1
  -1  -2 -22 0.11174 1.22742   1
   0  -2 -22 39.5370 2.24475  -2
   0  -2 -22 39.5370 2.24475   1
   1  -2 -22 55.6749 2.32035   1
  -2  -1 -21 9.32951 2.22887  -2
   2  -2 -22 9.32951 2.22887   1
   3  -2 -22 5.45279 1.39457   1
   2  -4 -22 32.7176 3.60250  -2
  -2  -3 -21 32.7176 3.60250   1
  -1  -3 -21 69.9530 2.56581   1
   0  -3 -21 71.7050 2.27940  -2
   0  -3 -21 71.7050 2.27940   1
   1  -3 -21 15.0130 1.47206   1
  -2  -2 -20 64.7515 2.49019  -2
   2  -3 -21 64.7515 2.49019   1
   3  -3 -21 62.0180 2.60182   1
   2  -5 -21 27.7034 3.70380  -2
  -2  -4 -20 27.7034 3.70380   1
  -1  -4 -20 11.4077 1.52895   1
   0  -4 -20 10.3787 1.25128  -2
   0  -4 -20 10.3787 1.25128   1
   1  -4 -20 2.55081 1.18560   1
  -2  -3 -19 21.0631 2.51039  -2
   2  -4 -20 21.0631 2.51039   1
   3  -4 -20 101.407 3.24229   1
  -1  -5 -19 6.34657 1.58092   1
   0  -5 -19 27.3429 1.58359  -2
   0  -5 -19 27.3429 1.58359   1
   1  -5 -19 36.8701 1.90001   1
  -2  -4 -18 19.4658 2.47041  -2
   2  -5 -19 19.4658 2.47041   1
   3  -5 -19 50.9338 2.59821   1
  -1  -6 -18 7.55219 1.63231   1
   0  -6 -18 41.0265 1.93764  -2
   0  -6 -18 41.0265 1.93764   1
   1  -6 -18 63.2922 2.76254   1
  -2  -5 -17 7.36543 2.22105  -2
   2  -6 -18 7.36543 2.22105   1
   3  -6 -18 3.46099 1.68872   1
   1  -7 -17 20.8963 1.81796   1
  -2  -6 -16 21.9508 2.58150  -2
   2  -7 -17 21.9508 2.58150   1
  -1   1 -26 32.8700 4.70078   1
   0   1 -26 2.04083 2.03431  -2
   0   1 -26 2.04083 2.03431   1
   1   1 -26 1.49091 1.66622   1
  -1   0 -25 0.32636 1.69676   1
   0   0 -25 2.59895 1.72874  -2
   0   0 -25 2.59895 1.72874   1
   1   0 -25 59.0771 3.06824   1
  -2   1 -24 7.31602 2.92858  -2
   2   0 -25 7.31602 2.92858   1
  -1  -1 -24 7.64581 1.46199   1
   0  -1 -24 4.25551 1.39631  -2
   0  -1 -24 4.25551 1.39631   1
   1  -1 -24 45.6627 2.44116   1
  -2   0 -23 3.50173 2.42746  -2
   2  -1 -24 3.50173 2.42746   1
   3  -1 -24 11.7862 1.77609   1
  -1  -2 -23 18.6225 1.56788   1
   0  -2 -23 24.6373 1.88106  -2
   0  -2 -23 24.6373 1.88106   1
   1  -2 -23 10.0523 1.73857   1
  -2  -1 -22 113.789 3.24963  -2
   2  -2 -23 113.789 3.24963   1
   3  -2 -23 2.61397 1.48744   1
  -1  -3 -22 10.3397 1.62897   1
   0  -3 -22 9.15883 1.51918  -2
   0  -3 -22 9.15883 1.51918   1
   1  -3 -22 2.57966 1.83323   1
  -2  -2 -21 98.3590 3.74478  -2
   2  -3 -22 98.3590 3.74478   1
   3  -3 -22 27.4954 2.09375   1
  -1  -4 -21 17.7864 1.75879   1
   0  -4 -21 -0.4996 1.67357  -2
   0  -4 -21 -0.4996 1.67357   1
   1  -4 -21 76.3139 2.48453   1
  -2  -3 -20 5.78035 2.80963  -2
   2  -4 -21 5.78035 2.80963   1
   3  -4 -21 80.4407 3.24739   1
  -1  -5 -20 3.51203 1.65616   1
   0  -5 -20 -1.4720 1.68751  -2
   0  -5 -20 -1.4720 1.68751   1
   1  -5 -20 -1.8114 1.91957   1
  -2  -4 -19 63.4314 3.36174  -2
   2  -5 -20 63.4314 3.36174   1
   3  -5 -20 15.1075 1.94767   1
   0  -6 -19 8.56267 1.54892  -2
   0  -6 -19 8.56267 1.54892   1
   1  -6 -19 12.4915 1.65029   1
  -2  -5 -18 69.0668 3.04331  -2
   2  -6 -19 69.0668 3.04331   1
   0   0 -26 -2.3363 1.76436  -2
   0   0 -26 -2.3363 1.76436   1
   1   0 -26 33.2629 2.27183   1
  -1  -1 -25 1.20500 1.73933   1
   0  -1 -25 86.6966 2.76031  -2
   0  -1 -25 86.6966 2.76031   1
   1  -1 -25 57.7838 2.73360   1
  -2   0 -24 35.1476 3.30341  -2
   2  -1 -25 35.1476 3.30341   1
  -1  -2 -24 1.29026 1.49666   1
   0  -2 -24 78.8240 3.35129  -2
   0  -2 -24 78.8240 3.35129   1
   1  -2 -24 0.59932 1.56860   1
  -2  -1 -23 59.4363 3.01647  -2
   2  -2 -24 59.4363 3.01647   1
  -1  -3 -23 -0.7607 1.82061   1
   0  -3 -23 10.2740 1.90077  -2
   0  -3 -23 10.2740 1.90077   1
   1  -3 -23 117.314 2.99570   1
  -2  -2 -22 -3.1078 6.30800  -2
   2  -3 -23 -3.1078 6.30800   1
   0  -4 -22 19.6377 2.08880  -2
   0  -4 -22 19.6377 2.08880   1
   1  -4 -22 56.7449 2.66310   1
  -2  -3 -21 14.8166 3.13804  -2
   2  -4 -22 14.8166 3.13804   1
   0  -5 -21 40.2464 2.56644  -2
   0  -5 -21 40.2464 2.56644   1
   1  -5 -21 31.6120 2.07730   1
  -2  -4 -20 45.9621 2.86942  -2
   2  -5 -21 45.9621 2.86942   1
   0  -2 -25 106.018 4.05255  -2
   0  -2 -25 106.018 4.05255   1
   1  -2 -25 54.2559 3.30440   1
   0  -3 -24 16.4152 2.11584  -2
   0  -3 -24 16.4152 2.11584   1
   1  -3 -24 12.2095 1.76916   1
   1  -4 -23 4.64553 1.68525   1
   0   0   0    0.00    0.00   0
;
_shelx_hkl_checksum     95525
_shelx_res_file
;
TITL tw_a.res in P-1
REM  transformed to space group :
REM Old TITL tw in P-1
REM SHELXT solution in P-1
REM R1 0.192,  Rweak 0.041,  Alpha 0.114,  Orientation as input
REM Formula found by SHELXT:  C20 N5 O5 S
CELL   0.71073  5.4726  8.8450 22.1395   98.094   93.754   98.919
ZERR   2        0.0003  0.0004  0.0011    0.002    0.002    0.002
LATT  1
SFAC C H N O S
UNIT 40 52 8 12 2
TEMP -50
SIZE 0.030 0.180 0.210
SHEL 999 .82
L.S. 10
ACTA
CONF
HTAB
EQIV $1 x-1, y+1, z
HTAB N1 O4_$1
HTAB N3 O5_$1
EQIV $2 -x, -y+1, -z
HTAB N3 O5_$2
HTAB N4 N2_$2
HTAB N4 O6
BOND $H
LIST 6
FMAP 2
PLAN 10
DFIX 0.96 0.02 C15 H15 C16 H16A C16 H16B C17 H17A C17 H17B
DFIX 0.88 0.02 N1 H1 N3 H3A N3 H3B N4 H4A N4 H4B
WGHT    0.040600    0.799500
EXTI    0.025565
BASF   0.25996
FVAR       0.87768
MOLE 1
O1    4    0.305807    0.795098    0.385469    11.00000    0.04978    0.04455 =
         0.02950    0.00389    0.00723   -0.00658
O2    4    0.947878    1.147950    0.331579    11.00000    0.04140    0.04215 =
         0.03271   -0.00434    0.00353   -0.00777
O3    4    0.671637    1.041823    0.415597    11.00000    0.04696    0.04967 =
         0.02295   -0.00700    0.00039    0.00264
N1    3    0.055663    0.952256    0.105081    11.00000    0.02723    0.01690 =
         0.02751    0.00031   -0.00125    0.00816
H1N   2    0.015081    1.041970    0.111551    11.00000    0.03453
N2    3    0.018923    0.715714    0.039145    11.00000    0.02520    0.02222 =
         0.02358   -0.00140   -0.00052    0.00676
N3    3   -0.245004    0.889529    0.024071    11.00000    0.03107    0.02988 =
         0.03234   -0.00210   -0.00840    0.01335
H3A   2   -0.292330    0.976030    0.035858    11.00000    0.03006
H3B   2   -0.317912    0.831180   -0.009070    11.00000    0.04107
N4    3    0.294542    0.552409    0.053073    11.00000    0.03014    0.02734 =
         0.02876   -0.00942   -0.00774    0.01337
H4A   2    0.214639    0.490919    0.021377    11.00000    0.04222
H4B   2    0.416435    0.527535    0.074153    11.00000    0.03409
C1    1    0.233648    0.912526    0.141292    11.00000    0.02477    0.02072 =
         0.02213   -0.00018   -0.00091    0.00366
AFIX  43
H1    2    0.302372    0.982061    0.176547    11.00000   -1.20000
AFIX   0
C2    1   -0.056532    0.850230    0.055555    11.00000    0.02270    0.02239 =
         0.02141    0.00408    0.00371    0.00478
C3    1    0.209435    0.680640    0.072979    11.00000    0.02206    0.02063 =
         0.02175    0.00183    0.00263    0.00363
C4    1    0.318209    0.777196    0.129308    11.00000    0.02223    0.02040 =
         0.02015    0.00126    0.00246    0.00409
C5    1    0.513758    0.729031    0.170505    11.00000    0.03339    0.02776 =
         0.02560   -0.00015   -0.00252    0.01334
AFIX  23
H5A   2    0.470367    0.617710    0.171465    11.00000   -1.20000
H5B   2    0.673138    0.746357    0.152692    11.00000   -1.20000
AFIX   0
C6    1    0.545670    0.813454    0.235464    11.00000    0.03061    0.02699 =
         0.02264    0.00032   -0.00329    0.01449
C7    1    0.732927    0.941571    0.252157    11.00000    0.02834    0.03204 =
         0.02465    0.00399    0.00246    0.00849
AFIX  43
H7    2    0.835851    0.974776    0.222576    11.00000   -1.20000
AFIX   0
C8    1    0.770531    1.021208    0.311653    11.00000    0.02908    0.02800 =
         0.02882    0.00171   -0.00273    0.00522
C9    1    0.618394    0.971640    0.355897    11.00000    0.03425    0.03179 =
         0.02050    0.00050   -0.00193    0.00713
C10   1    0.433899    0.845311    0.339233    11.00000    0.03482    0.02841 =
         0.02514    0.00586    0.00171    0.00900
C11   1    0.390850    0.764286    0.278964    11.00000    0.03211    0.02672 =
         0.02915    0.00205   -0.00381    0.00642
C12   1    0.199098    0.628037    0.268349    11.00000    0.05265    0.04257 =
         0.04011   -0.00570    0.00019   -0.00660
AFIX  43
H12   2    0.179616    0.562166    0.230529    11.00000   -1.20000
AFIX   0
C13   1    0.051442    0.595650    0.311395    11.00000    0.04932    0.04589 =
         0.04884    0.00340    0.00127   -0.01123
AFIX  43
H13   2   -0.068382    0.505177    0.303813    11.00000   -1.20000
AFIX   0
C14   1    0.069052    0.697521    0.371174    11.00000    0.03661    0.05818 =
         0.04498    0.00785    0.00199   -0.00163
AFIX  13
H14   2   -0.050598    0.768837    0.365761    11.00000   -1.20000
AFIX   0
C15   1    0.000649    0.628403    0.424148    11.00000    0.06086    0.05718 =
         0.06163    0.01091    0.02026   -0.00187
H15   2    0.087938    0.537284    0.427439    11.00000   -1.20000
C16   1   -0.078362    0.712211    0.479297    11.00000    0.07226    0.09745 =
         0.06363    0.01857    0.02629    0.00214
H16A  2   -0.051284    0.686915    0.519952    11.00000   -1.20000
H16B  2   -0.082446    0.820570    0.473606    11.00000   -1.20000
C17   1   -0.255302    0.587316    0.438350    11.00000    0.04585    0.11188 =
         0.08923    0.04796    0.01430    0.00178
H17A  2   -0.309990    0.490302    0.451796    11.00000   -1.20000
H17B  2   -0.369133    0.613791    0.407525    11.00000   -1.20000
C18   1    1.137036    1.183951    0.292457    11.00000    0.03650    0.04281 =
         0.04043    0.00813    0.00120   -0.00131
AFIX 137
H18A  2    1.256725    1.271798    0.312820    11.00000   -1.50000
H18B  2    1.063716    1.209345    0.254867    11.00000   -1.50000
H18C  2    1.219890    1.095304    0.282958    11.00000   -1.50000
AFIX   0
C19   1    0.488758    1.125201    0.440029    11.00000    0.06901    0.05473 =
         0.04153   -0.01441    0.00763    0.01331
AFIX 137
H19A  2    0.538854    1.166815    0.482723    11.00000   -1.50000
H19B  2    0.330845    1.056165    0.436832    11.00000   -1.50000
H19C  2    0.471933    1.209450    0.417184    11.00000   -1.50000
AFIX   0
MOLE 2
MOLE 2
S1    5    0.734460    0.293181    0.123575    11.00000    0.02195    0.02251 =
         0.03015    0.00185   -0.00309    0.00831
O4    4    0.982576    0.260694    0.140295    11.00000    0.02454    0.03122 =
         0.04856    0.00216   -0.00629    0.01206
O5    4    0.583364    0.160981    0.084259    11.00000    0.03304    0.03447 =
         0.04173   -0.00929   -0.00846    0.00858
O6    4    0.736471    0.437390    0.099925    11.00000    0.03663    0.03246 =
         0.04683    0.01498    0.01029    0.01728
C20   1    0.587395    0.315155    0.192059    11.00000    0.03571    0.03191 =
         0.03331    0.00337    0.00155    0.00513
AFIX 137
H20A  2    0.597443    0.226298    0.212704    11.00000   -1.50000
H20B  2    0.414478    0.322680    0.182656    11.00000   -1.50000
H20C  2    0.669369    0.408572    0.218488    11.00000   -1.50000
AFIX   0
HKLF 5
REM  tw_a.res in P-1
REM R1 =  0.0426 for    3507 Fo > 4sig(Fo)  and  0.0488 for all    3851 data
REM    320 parameters refined using     10 restraints
END
WGHT      0.0400      0.8033
REM Instructions for potential hydrogen bonds
HTAB N1 S1_$1
HTAB N1 O4_$1
HTAB N3 O5_$1
HTAB N3 O5_$2
HTAB N4 N2_$2
HTAB N4 O6
HTAB C19 O1
EQIV $3 x-1, y, z
HTAB C20 O4_$3
REM Highest difference peak  0.567,  deepest hole -0.305,  1-sigma level  0.053
Q1    1  -0.1220  0.6812  0.4127  11.00000  0.05    0.57
Q2    1   0.1478  0.6170  0.3735  11.00000  0.05    0.44
Q3    1  -0.0458  0.6099  0.4786  11.00000  0.05    0.34
Q4    1   0.0831  0.6782  0.2643  11.00000  0.05    0.30
Q5    1   0.6655  0.3027  0.1637  11.00000  0.05    0.25
Q6    1   0.4490  0.7952  0.3100  11.00000  0.05    0.24
Q7    1  -0.2550  0.4788  0.4095  11.00000  0.05    0.22
Q8    1  -0.1682  0.4906  0.4271  11.00000  0.05    0.22
Q9    1   0.2728  0.8361  0.1397  11.00000  0.05    0.21
Q10   1   0.6792  1.0183  0.3358  11.00000  0.05    0.21
;
_shelx_res_checksum     55141
_shelxl_version_number     2014/6
