# Supplementary material for: Iclaprim mesylate displaying a hydrogen-bonded mol­ecular tape
Source: Acta Crystallogr E Crystallogr Commun. 2023 Jan 1;79(Pt 1):24–7. doi: 10.1107/S2056989022011689 (PMC9815135; doi:10.1107/S2056989022011689)
Supplement: Supplementary file 2 [file e-79-00024-Isup2.hkl]

data_I                                                                          
_shelx_title ' tw_a.res in P-1'                                                 
_shelx_refln_list_code          4                                               
_shelx_F_calc_maximum      121.53                                               
_exptl_crystal_F_000       476.00                                               
_reflns_d_resolution_high  0.8283                                               
                                                                                
loop_                                                                           
 _space_group_symop_operation_xyz                                               
 'x, y, z'                                                                      
 '-x, -y, -z'                                                                   
                                                                                
_cell_length_a     5.4726                                                       
_cell_length_b     8.8450                                                       
_cell_length_c    22.1395                                                       
_cell_angle_alpha  98.094                                                       
_cell_angle_beta   93.754                                                       
_cell_angle_gamma  98.919                                                       
                                                                                
_shelx_F_squared_multiplier     1.000                                           
                                                                                
loop_                                                                           
 _refln_index_h                                                                 
 _refln_index_k                                                                 
 _refln_index_l                                                                 
 _refln_F_squared_calc                                                          
 _refln_F_squared_meas                                                          
 _refln_F_squared_sigma                                                         
 _refln_observed_status                                                         
   1   0   0         99.38         87.51         1.09 o                         
   2   0   0        298.05        301.89         3.39 o                         
   3   0   0       1207.53       1248.57        12.50 o                         
   4   0   0       1281.57       1288.62        17.17 o                         
   5   0   0          0.42         -0.27         1.24 o                         
   6   0   0        195.95        195.46         4.87 o                         
  -6  -1   1        102.24         98.52         4.28 o                         
  -5  -1   1         83.42         75.33         2.63 o                         
  -4  -1   1        154.90        149.98         3.97 o                         
  -3  -1   1        141.87        148.50         2.36 o                         
  -2  -1   1        258.62        286.40         4.27 o                         
  -1  -1   1       4444.73       4475.94        50.29 o                         
   1  -1   1       1201.56       1185.56        10.74 o                         
   2  -1   1        233.29        253.85         2.95 o                         
   3  -1   1        191.74        188.86         2.56 o                         
   4  -1   1         11.83         13.52         1.70 o                         
   5  -1   1          5.39          4.02         1.32 o                         
   6  -1   1          7.89          9.24         5.30 o                         
  -5  -2   2         70.52         68.90         2.75 o                         
  -4  -2   2        245.22        234.32         3.71 o                         
  -3  -2   2          9.44          8.17         0.77 o                         
  -2  -2   2        156.98        144.29         2.35 o                         
  -1  -2   2        109.12        129.88         1.90 o                         
   0  -2   2       3032.62       2764.21        24.10 o                         
   1  -2   2      14770.60      16841.36       150.64 o                         
   2  -2   2        784.26        857.79         8.21 o                         
   3  -2   2        370.80        427.80         5.12 o                         
   4  -2   2        448.86        487.67         7.20 o                         
   5  -2   2         28.91         28.22         2.18 o                         
   6  -2   2         95.91        103.89         5.09 o                         
  -5  -3   3         18.04         18.11         1.81 o                         
  -4  -3   3        326.11        345.98         6.19 o                         
  -3  -3   3         17.71         20.84         1.27 o                         
  -2  -3   3         82.39         71.84         1.78 o                         
  -1  -3   3        149.54        124.51         1.77 o                         
   0  -3   3       1321.10       1181.53        10.05 o                         
   1  -3   3          7.06          9.14         0.41 o                         
   2  -3   3        772.35        806.32         8.28 o                         
   3  -3   3        261.15        276.22         3.40 o                         
   4  -3   3        107.46        106.21         2.93 o                         
   5  -3   3          1.39          7.94         1.38 o                         
   6  -3   3         39.42         45.11         6.37 o                         
  -5  -4   4         23.97         18.44         2.09 o                         
  -4  -4   4         67.42         76.81         2.75 o                         
  -3  -4   4        124.50        121.86         2.62 o                         
  -2  -4   4         27.62         34.80         1.26 o                         
  -1  -4   4         96.85         78.13         1.41 o                         
   0  -4   4       2832.80       2748.70        23.99 o                         
   1  -4   4         28.18         16.96         0.58 o                         
   2  -4   4        709.81        711.61         7.28 o                         
   3  -4   4       1210.32       1337.03        15.51 o                         
   4  -4   4         46.97         49.30         2.36 o                         
   5  -4   4         16.74         20.35         1.66 o                         
   6  -4   4          1.84          6.93         7.19 o                         
  -5  -5   5         74.32         69.19         4.02 o                         
  -4  -5   5         16.51         26.04         2.55 o                         
  -3  -5   5         84.86         88.14         2.35 o                         
  -2  -5   5         25.62         22.52         1.35 o                         
  -1  -5   5         81.87         75.72         1.54 o                         
   0  -5   5          3.95          7.55         0.51 o                         
   1  -5   5        273.98        274.15         3.04 o                         
   2  -5   5        221.91        217.82         2.96 o                         
   3  -5   5         26.67         32.35         1.30 o                         
   4  -5   5        273.66        293.37         6.28 o                         
   5  -5   5         20.58         19.65         1.61 o                         
   6  -5   5         38.68         42.26         7.56 o                         
  -4  -6   6         53.89         66.89         4.41 o                         
  -3  -6   6          0.70          0.31         1.12 o                         
  -2  -6   6        242.03        258.01         4.09 o                         
  -1  -6   6        151.21        152.34         3.50 o                         
   0  -6   6        874.62        874.52        10.01 o                         
   1  -6   6          0.33          3.07         0.55 o                         
   2  -6   6        173.81        174.21         2.83 o                         
   3  -6   6        929.98       1025.49        10.66 o                         
   4  -6   6        391.45        471.80         7.35 o                         
   5  -6   6        126.34         99.38         2.85 o                         
  -4  -7   7         84.72         79.43         6.24 o                         
  -3  -7   7        140.54        136.89         3.31 o                         
  -2  -7   7         97.49         95.83         3.59 o                         
  -1  -7   7         68.26         79.65         2.61 o                         
   0  -7   7          3.60          2.23         1.29 o                         
   1  -7   7         31.50         30.73         1.18 o                         
   2  -7   7        116.21        118.57         2.44 o                         
   3  -7   7         33.80         39.25         1.63 o                         
   4  -7   7         15.45         11.00         2.68 o                         
   5  -7   7         35.28         36.88         1.93 o                         
  -3  -8   8          4.47          7.16         3.04 o                         
  -2  -8   8         16.53         20.65         3.34 o                         
  -1  -8   8         24.91         20.92         1.77 o                         
   0  -8   8          4.55          0.16         1.67 o                         
   1  -8   8          0.43          2.18         0.74 o                         
   2  -8   8        155.47        153.46         2.69 o                         
   3  -8   8         11.00         11.98         1.23 o                         
   4  -8   8        166.07        182.82         5.34 o                         
  -2  -9   9         81.09         86.44         7.63 o                         
  -1  -9   9         40.64         40.91         2.58 o                         
   0  -9   9         30.52         38.51         2.46 o                         
   1  -9   9          3.46          1.70         1.29 o                         
   2  -9   9        110.02        118.41         2.60 o                         
   3  -9   9         29.52         34.20         1.98 o                         
   0 -10  10         12.83         10.53         2.89 o                         
   1 -10  10         12.78         14.12         1.84 o                         
   2 -10  10          8.37          5.55         2.27 o                         
  -2  10 -11         23.88         27.48         2.40 o                         
  -1  10 -11         73.78         77.33         3.51 o                         
   0  10 -11         96.49         92.21         5.27 o                         
  -3   9 -10         10.80         10.58         1.50 o                         
  -2   9 -10         73.54         72.33         2.23 o                         
  -1   9 -10         13.56         14.38         1.43 o                         
   0   9 -10         21.37         25.75         2.37 o                         
   1   9 -10          2.92          2.80         2.09 o                         
   2   9 -10         58.31         56.17         7.19 o                         
  -4   8  -9          7.84         13.58         2.82 o                         
  -3   8  -9         28.06         40.68         1.88 o                         
  -2   8  -9        301.08        304.38         4.46 o                         
  -1   8  -9         82.60         85.76         2.44 o                         
   0   8  -9          5.24          6.02         1.79 o                         
   1   8  -9        219.55        216.74         4.41 o                         
   2   8  -9         13.87         14.17         3.87 o                         
   3   8  -9          3.11          5.70         3.09 o                         
  -5   7  -8          0.41         -1.17         1.17 o                         
  -4   7  -8        114.04         95.52         3.82 o                         
  -3   7  -8          2.98          2.83         0.95 o                         
  -2   7  -8        464.18        469.20         5.95 o                         
  -1   7  -8         16.22         19.26         0.97 o                         
   0   7  -8         22.31         22.07         1.61 o                         
   1   7  -8         36.41         48.40         2.23 o                         
   2   7  -8          7.09         12.62         2.73 o                         
   3   7  -8          0.24          2.40         1.27 o                         
   4   7  -8         77.52         87.91         6.19 o                         
  -5   6  -7         50.81         61.92         2.61 o                         
  -4   6  -7        610.67        583.61        10.09 o                         
  -3   6  -7         52.93         59.83         1.63 o                         
  -2   6  -7        119.98        119.23         2.13 o                         
  -1   6  -7          4.89          8.61         0.63 o                         
   0   6  -7         98.24         96.52         2.17 o                         
   1   6  -7         29.58         25.41         1.68 o                         
   2   6  -7        877.66        877.23        10.92 o                         
   3   6  -7         55.71         54.39         2.14 o                         
   4   6  -7          0.30          0.70         4.69 o                         
  -5   5  -6         25.17         19.46         1.62 o                         
  -4   5  -6        142.64        139.50         5.41 o                         
  -3   5  -6         40.30         42.00         1.23 o                         
  -2   5  -6         18.18         18.79         1.01 o                         
  -1   5  -6        277.65        284.46         3.14 o                         
   0   5  -6        493.43        444.47         4.71 o                         
   1   5  -6        135.54        119.59         2.42 o                         
   2   5  -6         29.00         27.78         1.38 o                         
   3   5  -6        332.66        332.65         5.02 o                         
   4   5  -6        347.65        361.17         8.16 o                         
   5   5  -6         33.11         31.24         2.64 o                         
  -6   4  -5         14.35         23.27         7.11 o                         
  -5   4  -5        101.48         89.86         2.79 o                         
  -4   4  -5        218.37        196.68         3.51 o                         
  -3   4  -5        478.82        477.41         5.56 o                         
  -2   4  -5       1802.76       1812.67        16.57 o                         
  -1   4  -5        248.25        263.70         2.73 o                         
   0   4  -5        192.53        218.98         2.54 o                         
   1   4  -5          7.65          7.78         0.53 o                         
   2   4  -5         38.21         30.77         1.27 o                         
   3   4  -5         79.46         81.39         2.20 o                         
   4   4  -5        147.59        139.14         4.08 o                         
   5   4  -5         19.37         20.74         2.05 o                         
  -6   3  -4         11.46         16.85         6.50 o                         
  -5   3  -4         77.77         86.00         2.72 o                         
  -4   3  -4        256.26        259.24         5.36 o                         
  -3   3  -4         57.08         52.61         1.37 o                         
  -2   3  -4        328.67        320.25         3.68 o                         
  -1   3  -4          1.57          2.18         0.27 o                         
   0   3  -4        643.74        533.40         5.30 o                         
   1   3  -4        490.50        478.17         5.83 o                         
   2   3  -4       1022.87       1052.84        12.40 o                         
   3   3  -4         99.05        109.04         2.74 o                         
   4   3  -4        149.24        156.66         4.80 o                         
   5   3  -4        182.42        187.38         4.65 o                         
  -6   2  -3         42.26         43.52         5.42 o                         
  -5   2  -3         47.09         43.39         2.65 o                         
  -4   2  -3         76.68         77.56         2.53 o                         
  -3   2  -3          2.10          9.69         0.74 o                         
  -2   2  -3        451.50        433.76         4.79 o                         
  -1   2  -3       1341.19       1291.13        11.75 o                         
   0   2  -3       2151.81       1993.82        19.06 o                         
   1   2  -3       2529.38       2507.88        31.56 o                         
   2   2  -3        857.05        855.52        11.60 o                         
   3   2  -3         45.45         52.42         1.39 o                         
   4   2  -3         20.20         20.91         1.86 o                         
   5   2  -3         72.63         72.37         2.47 o                         
   6   2  -3         21.47         19.89         4.96 o                         
  -6   1  -2         56.79         61.60         5.63 o                         
  -5   1  -2          0.13         -1.02         1.19 o                         
  -4   1  -2        250.78        262.00         4.68 o                         
  -3   1  -2        550.24        571.56         6.16 o                         
  -2   1  -2         48.21         60.29         1.15 o                         
  -1   1  -2        539.20        541.06         5.35 o                         
   0   1  -2        579.22        525.00         7.10 o                         
   1   1  -2         72.28         76.13         1.40 o                         
   2   1  -2         80.16         75.90         1.37 o                         
   3   1  -2         31.18         23.83         1.11 o                         
   4   1  -2        115.92        103.33         2.92 o                         
   5   1  -2         21.52         25.56         1.64 o                         
   6   1  -2         64.59         55.74         3.78 o                         
  -6   0  -1        165.49        155.71         5.19 o                         
  -5   0  -1        202.20        186.08         3.78 o                         
  -4   0  -1        556.05        622.46         8.12 o                         
  -3   0  -1          5.40          3.88         0.60 o                         
  -2   0  -1       2234.27       2012.56        19.70 o                         
  -1   0  -1        247.47        288.53         3.17 o                         
   1   0  -1         96.20        101.66         1.22 o                         
   2   0  -1        402.60        413.47         5.27 o                         
   3   0  -1        207.58        232.44         3.18 o                         
   4   0  -1        378.95        417.10         7.58 o                         
   5   0  -1         93.84         87.47         3.04 o                         
   6   0  -1         13.35         16.05         3.37 o                         
  -6  -1   0          3.19          3.80         4.25 o                         
  -5  -1   0        164.52        153.84         3.43 o                         
  -4  -1   0         39.87         46.52         2.89 o                         
  -3  -1   0          7.23          4.10         0.61 o                         
  -2  -1   0        269.55        294.01         3.91 o                         
  -1  -1   0       1683.47       1568.69        17.48 o                         
   0  -1   0       1763.90       1667.30        28.07 o                         
   1  -1   0       7175.04       8275.64        74.32 o                         
   2  -1   0       1109.88       1226.42        12.27 o                         
   3  -1   0         28.68         36.93         1.21 o                         
   4  -1   0        244.70        252.32         4.14 o                         
   5  -1   0         97.58         98.41         2.90 o                         
   6  -1   0         28.83         26.59         3.12 o                         
  -6  -2   1          8.22         15.39         6.44 o                         
  -5  -2   1          0.85          0.74         1.57 o                         
  -4  -2   1        364.90        377.79         5.12 o                         
  -3  -2   1         76.39         64.44         1.70 o                         
  -2  -2   1        929.83        911.58        12.12 o                         
  -1  -2   1        254.48        276.01         3.50 o                         
   0  -2   1        374.94        403.82         3.79 o                         
   1  -2   1      10799.03      11844.76       100.10 o                         
   2  -2   1         62.53         49.51         1.05 o                         
   3  -2   1       1368.30       1474.46        14.61 o                         
   4  -2   1         54.68         65.16         2.33 o                         
   5  -2   1         20.46         25.37         1.66 o                         
   6  -2   1         92.30         82.04         5.80 o                         
  -5  -3   2         28.10         27.27         1.98 o                         
  -4  -3   2        582.52        568.07         7.75 o                         
  -3  -3   2         17.09         10.28         1.12 o                         
  -2  -3   2          4.77          5.27         1.01 o                         
  -1  -3   2        218.79        240.10         2.97 o                         
   0  -3   2       1527.04       1402.54        12.37 o                         
   1  -3   2         19.79         38.80         0.67 o                         
   2  -3   2       2108.86       2123.79        20.80 o                         
   3  -3   2        580.49        617.06         6.60 o                         
   4  -3   2         62.03         67.59         2.43 o                         
   5  -3   2         77.94         89.93         3.21 o                         
   6  -3   2         90.96         79.66         7.06 o                         
  -5  -4   3        123.03        120.10         3.64 o                         
  -4  -4   3         52.94         48.61         2.54 o                         
  -3  -4   3        135.68        149.34         2.91 o                         
  -2  -4   3        128.03        132.36         2.63 o                         
  -1  -4   3        559.72        585.89         6.62 o                         
   0  -4   3        532.46        604.51         5.56 o                         
   1  -4   3         14.82         13.37         0.56 o                         
   2  -4   3       2854.04       2886.77        29.91 o                         
   3  -4   3          0.51          3.42         0.69 o                         
   4  -4   3         30.39         28.78         1.89 o                         
   5  -4   3          4.42          6.00         1.36 o                         
   6  -4   3          1.44         -0.31         6.49 o                         
  -5  -5   4          9.24         13.06         3.12 o                         
  -4  -5   4         52.36         57.32         2.81 o                         
  -3  -5   4         55.92         55.66         2.07 o                         
  -2  -5   4        168.95        172.83         2.90 o                         
  -1  -5   4        216.59        229.02         3.14 o                         
   0  -5   4          0.08          1.13         0.49 o                         
   1  -5   4         42.81         56.46         1.14 o                         
   2  -5   4        108.71         89.45         1.53 o                         
   3  -5   4       1278.63       1254.07        12.68 o                         
   4  -5   4        578.62        605.54         9.48 o                         
   5  -5   4          2.40         -0.62         1.43 o                         
   6  -5   4         40.11         39.78         7.75 o                         
  -4  -6   5         50.44         48.42         4.19 o                         
  -3  -6   5         16.79         19.34         1.56 o                         
  -2  -6   5        102.93         97.57         2.14 o                         
  -1  -6   5        673.81        678.27         8.05 o                         
   0  -6   5        437.77        475.95         5.64 o                         
   1  -6   5        133.59        129.51         1.98 o                         
   2  -6   5         67.83         68.33         1.88 o                         
   3  -6   5       2901.40       2893.51        26.12 o                         
   4  -6   5          8.44         16.97         2.33 o                         
   5  -6   5         26.98         34.57         1.91 o                         
  -3  -7   6         30.90         34.27         1.98 o                         
  -2  -7   6        197.27        192.97         4.66 o                         
  -1  -7   6        282.86        288.31         4.93 o                         
   0  -7   6         16.44         14.48         1.01 o                         
   1  -7   6         70.35         73.36         1.60 o                         
   2  -7   6        690.17        679.64         7.41 o                         
   3  -7   6        132.14        116.26         2.37 o                         
   4  -7   6         62.00         60.10         2.54 o                         
   5  -7   6         61.08         65.25         2.22 o                         
  -3  -8   7          0.22          3.09         1.92 o                         
  -2  -8   7        130.68        120.89         3.70 o                         
  -1  -8   7          8.78         12.66         1.59 o                         
   0  -8   7         13.56         15.43         1.89 o                         
   1  -8   7        116.81        104.55         2.04 o                         
   2  -8   7          2.53          4.61         1.45 o                         
   3  -8   7         65.61         56.47         1.99 o                         
   4  -8   7         31.81         23.78         2.69 o                         
  -2  -9   8         10.97         17.21         6.68 o                         
  -1  -9   8         34.70         36.53         2.48 o                         
   0  -9   8          5.76          9.79         2.08 o                         
   1  -9   8         39.72         44.57         1.57 o                         
   2  -9   8         29.93         34.39         2.43 o                         
   3  -9   8         48.45         44.42         2.09 o                         
   4  -9   8         17.24         11.31         3.33 o                         
   0 -10   9          2.12          7.86         2.76 o                         
   1 -10   9         29.35         36.15         2.21 o                         
   2 -10   9         52.70         52.91         2.89 o                         
  -1  10 -12         11.41         16.55         2.38 o                         
   0  10 -12        122.55        126.92         3.88 o                         
  -3   9 -11         66.31         70.67         2.52 o                         
  -2   9 -11         58.08         59.60         2.98 o                         
  -1   9 -11         17.21         18.37         1.75 o                         
   0   9 -11          0.93          3.73         2.51 o                         
   1   9 -11          7.63          9.31         2.65 o                         
   2   9 -11         18.04         11.73         6.47 o                         
  -4   8 -10         36.80         26.59         2.85 o                         
  -3   8 -10         43.57         41.19         1.99 o                         
  -2   8 -10        156.98        153.67         2.73 o                         
  -1   8 -10        173.11        167.80         3.17 o                         
   0   8 -10         14.99         17.68         2.32 o                         
   1   8 -10         79.99         90.42         3.45 o                         
   2   8 -10        115.64        108.64         4.96 o                         
   3   8 -10         12.26          7.24         3.24 o                         
  -5   7  -9         31.15         41.39         2.79 o                         
  -4   7  -9        141.97        141.11         3.52 o                         
  -3   7  -9        150.87        146.46         2.81 o                         
  -2   7  -9        860.00        859.62         9.09 o                         
  -1   7  -9          3.42          3.47         0.65 o                         
   0   7  -9          0.31          0.04         1.46 o                         
   1   7  -9         18.93         18.81         1.50 o                         
   2   7  -9        282.40        278.99         6.50 o                         
   3   7  -9          2.07          0.20         2.19 o                         
   4   7  -9         13.60         12.54         4.46 o                         
  -5   6  -8          5.51          7.79         1.13 o                         
  -4   6  -8         34.49         43.83         2.08 o                         
  -3   6  -8        174.55        164.71         2.77 o                         
  -2   6  -8        175.96        162.47         2.56 o                         
  -1   6  -8         31.12         39.81         1.03 o                         
   0   6  -8          1.91          2.20         0.95 o                         
   1   6  -8        113.02        110.84         2.99 o                         
   2   6  -8         63.49         83.10         3.08 o                         
   3   6  -8        129.90        123.90         3.02 o                         
   4   6  -8          9.55         -1.46         3.99 o                         
  -5   5  -7         51.56         70.34         2.62 o                         
  -4   5  -7         52.70         44.61         2.75 o                         
  -3   5  -7        542.91        537.60         6.39 o                         
  -2   5  -7        216.66        226.86         3.10 o                         
  -1   5  -7         71.31         56.48         1.04 o                         
   0   5  -7        196.54        230.12         2.94 o                         
   1   5  -7        138.97        155.64         2.83 o                         
   2   5  -7         66.43         62.03         1.89 o                         
   3   5  -7        281.93        289.63         4.55 o                         
   4   5  -7        392.03        361.75        10.61 o                         
   5   5  -7          3.85          3.10         2.27 o                         
  -5   4  -6         97.06         81.44         2.60 o                         
  -4   4  -6        138.77        131.37         2.87 o                         
  -3   4  -6        142.50        154.77         2.45 o                         
  -2   4  -6        198.32        203.36         2.41 o                         
  -1   4  -6        673.34        695.32         6.79 o                         
   0   4  -6         17.54         19.59         0.78 o                         
   1   4  -6        130.63        125.31         1.99 o                         
   2   4  -6        215.42        211.09         3.27 o                         
   3   4  -6        579.76        578.90         7.55 o                         
   4   4  -6        144.48        143.17         4.11 o                         
   5   4  -6         62.14         63.10         3.18 o                         
  -6   3  -5         28.45         27.91         6.12 o                         
  -5   3  -5         63.26         54.07         2.27 o                         
  -4   3  -5         55.02         58.64         2.18 o                         
  -3   3  -5        141.73        135.95         2.19 o                         
  -2   3  -5       4117.77       4154.58        42.31 o                         
  -1   3  -5        174.60        167.72         1.90 o                         
   0   3  -5        157.11        173.82         2.13 o                         
   1   3  -5          0.92          1.73         0.44 o                         
   2   3  -5        325.87        289.93         4.65 o                         
   3   3  -5          0.31          1.29         0.91 o                         
   4   3  -5        385.25        391.67         6.55 o                         
   5   3  -5         87.88         86.06         3.52 o                         
  -6   2  -4         15.51         30.68         6.04 o                         
  -5   2  -4          6.56          5.34         1.24 o                         
  -4   2  -4         53.44         52.99         2.01 o                         
  -3   2  -4        211.05        208.71         2.93 o                         
  -2   2  -4        465.21        506.03         5.39 o                         
  -1   2  -4       2087.22       2081.24        17.58 o                         
   0   2  -4        759.42        724.74         8.21 o                         
   1   2  -4        486.33        501.28         6.81 o                         
   2   2  -4        684.71        671.15         8.28 o                         
   3   2  -4          0.05         -0.12         0.63 o                         
   4   2  -4        439.43        451.31         5.85 o                         
   5   2  -4         35.48         35.96         1.86 o                         
   6   2  -4         46.95         44.72         5.00 o                         
  -6   1  -3        109.16        116.82         7.12 o                         
  -5   1  -3         22.33         25.30         1.74 o                         
  -4   1  -3        131.65        136.63         2.76 o                         
  -3   1  -3        153.12        146.41         2.32 o                         
  -2   1  -3        823.92        783.16         7.43 o                         
  -1   1  -3       2996.78       2891.55        29.90 o                         
   0   1  -3        514.83        528.29        10.54 o                         
   1   1  -3       2864.74       2708.91        34.08 o                         
   2   1  -3        360.23        401.04         4.70 o                         
   3   1  -3          0.51          0.43         0.58 o                         
   4   1  -3         43.82         41.34         2.15 o                         
   5   1  -3         97.94        102.80         2.92 o                         
   6   1  -3         41.10         39.62         4.22 o                         
  -6   0  -2         71.66         61.44         4.70 o                         
  -5   0  -2         76.51         73.46         2.64 o                         
  -4   0  -2        299.64        272.82         4.81 o                         
  -3   0  -2        262.96        282.58         3.43 o                         
  -2   0  -2        269.27        303.74         3.66 o                         
  -1   0  -2       1133.30        965.23         9.95 o                         
   1   0  -2         37.85         38.22         0.65 o                         
   2   0  -2         94.30        104.78         1.83 o                         
   3   0  -2        216.87        206.33         2.90 o                         
   4   0  -2        142.80        130.16         3.76 o                         
   5   0  -2        229.87        226.31         4.09 o                         
   6   0  -2         86.65         90.32         3.99 o                         
  -6  -1  -1          5.67         -1.48         4.73 o                         
  -5  -1  -1         69.13         68.37         2.95 o                         
  -4  -1  -1         37.76         36.54         2.63 o                         
  -3  -1  -1        106.62        131.26         2.20 o                         
  -2  -1  -1        490.25        459.29         5.25 o                         
  -1  -1  -1       3352.13       3088.41        31.12 o                         
   0  -1  -1        168.54        144.94         1.75 o                         
   1  -1  -1        512.70        527.02         5.61 o                         
   2  -1  -1        549.03        549.41         5.77 o                         
   3  -1  -1          9.10         15.74         0.83 o                         
   4  -1  -1          7.41          4.88         1.91 o                         
   5  -1  -1          9.14          8.72         1.35 o                         
   6  -1  -1          3.79         14.60         3.86 o                         
  -6  -2   0         25.72         20.74         6.57 o                         
  -5  -2   0         33.51         39.53         2.36 o                         
  -4  -2   0         70.54         66.51         2.83 o                         
  -3  -2   0         94.58        102.39         2.16 o                         
  -2  -2   0       2115.05       2242.81        23.32 o                         
  -1  -2   0        908.51        869.45         9.92 o                         
   0  -2   0       3689.36       3550.65        35.21 o                         
   1  -2   0        795.74        751.66         6.50 o                         
   2  -2   0        551.11        624.81         6.51 o                         
   3  -2   0        439.89        483.17         5.67 o                         
   4  -2   0         67.32         57.83         2.25 o                         
   5  -2   0         38.92         45.04         2.21 o                         
   6  -2   0          9.46          7.63         2.65 o                         
  -5  -3   1          6.45          6.53         1.87 o                         
  -4  -3   1        259.65        243.03         4.23 o                         
  -3  -3   1         14.24         16.72         1.26 o                         
  -2  -3   1        505.13        499.70         6.31 o                         
  -1  -3   1       1633.37       1664.77        17.04 o                         
   0  -3   1        393.82        386.95         3.83 o                         
   1  -3   1          2.05          0.80         0.27 o                         
   2  -3   1         55.27         51.48         1.10 o                         
   3  -3   1        456.90        448.43         5.37 o                         
   4  -3   1         20.97         22.83         1.78 o                         
   5  -3   1          8.07         11.63         1.38 o                         
   6  -3   1          8.07         12.45         6.45 o                         
  -5  -4   2         42.16         40.72         2.46 o                         
  -4  -4   2         44.66         41.11         2.51 o                         
  -3  -4   2        110.38        105.46         2.45 o                         
  -2  -4   2         11.72         12.49         1.17 o                         
  -1  -4   2        261.32        315.24         3.51 o                         
   0  -4   2        469.86        500.93         4.68 o                         
   1  -4   2        357.57        325.46         3.21 o                         
   2  -4   2         65.43         79.02         1.33 o                         
   3  -4   2          5.46          3.35         0.67 o                         
   4  -4   2        192.58        190.18         3.63 o                         
   5  -4   2         13.02         18.72         1.87 o                         
   6  -4   2         51.95         83.13         7.11 o                         
  -5  -5   3          0.68         -2.18         2.18 o                         
  -4  -5   3        143.31        154.54         3.72 o                         
  -3  -5   3         42.01         49.76         2.04 o                         
  -2  -5   3        350.17        349.88         4.89 o                         
  -1  -5   3          1.07          2.95         0.48 o                         
   0  -5   3        894.23        889.72         8.45 o                         
   1  -5   3         12.45         10.80         0.61 o                         
   2  -5   3         65.17         77.02         1.57 o                         
   3  -5   3        298.89        269.00         3.62 o                         
   4  -5   3        157.39        151.52         3.98 o                         
   5  -5   3          3.10          4.17         1.34 o                         
   6  -5   3         10.19         -2.13         7.45 o                         
  -4  -6   4         21.37         21.82         4.04 o                         
  -3  -6   4        145.05        138.64         3.12 o                         
  -2  -6   4         15.53         16.52         1.37 o                         
  -1  -6   4        230.28        234.88         3.42 o                         
   0  -6   4        116.03        122.12         1.81 o                         
   1  -6   4          6.40          8.94         0.63 o                         
   2  -6   4          9.13          9.18         1.06 o                         
   3  -6   4        290.31        322.39         4.05 o                         
   4  -6   4        395.22        409.64         5.75 o                         
   5  -6   4         30.43         28.42         1.78 o                         
  -4  -7   5         16.95         47.09         9.60 o                         
  -3  -7   5         27.20         28.48         1.78 o                         
  -2  -7   5        127.44        125.58         2.72 o                         
  -1  -7   5        204.28        204.90         3.38 o                         
   0  -7   5        263.21        269.10         3.53 o                         
   1  -7   5         59.14         66.47         1.61 o                         
   2  -7   5        488.46        528.47         6.00 o                         
   3  -7   5        125.73        148.73         2.62 o                         
   4  -7   5        548.88        474.71         6.56 o                         
   5  -7   5         54.52         69.35         2.33 o                         
  -3  -8   6         15.64         16.92         2.12 o                         
  -2  -8   6         24.45         26.25         2.25 o                         
  -1  -8   6         70.58         64.99         2.80 o                         
   0  -8   6         15.54         16.13         1.11 o                         
   1  -8   6         73.06         70.19         1.69 o                         
   2  -8   6        102.17        103.89         2.25 o                         
   3  -8   6        173.09        187.78         3.23 o                         
   4  -8   6         26.56         10.87         2.61 o                         
  -2  -9   7         33.55         28.12         4.38 o                         
  -1  -9   7          5.81          8.83         2.12 o                         
   0  -9   7          1.12          0.49         1.82 o                         
   1  -9   7         61.05         54.04         1.75 o                         
   2  -9   7         47.04         47.90         2.30 o                         
   3  -9   7         59.70         77.38         2.51 o                         
   4  -9   7         10.53         21.70         3.15 o                         
  -1 -10   8         20.94         18.89         2.76 o                         
   0 -10   8         72.01         74.82         3.73 o                         
   1 -10   8          9.22         10.39         1.76 o                         
   2 -10   8         45.15         48.00         2.52 o                         
  -3   9 -12          1.55          0.60         1.44 o                         
  -2   9 -12          8.80         17.16         2.71 o                         
  -1   9 -12         86.66         90.40         3.24 o                         
   0   9 -12        239.62        209.58         5.52 o                         
   1   9 -12         67.67         62.76         4.87 o                         
   2   9 -12         15.15         21.00         7.02 o                         
  -4   8 -11         27.59         23.14         5.29 o                         
  -3   8 -11          2.98          3.07         1.19 o                         
  -2   8 -11        117.14        130.25         2.68 o                         
  -1   8 -11        157.01        154.78         3.28 o                         
   0   8 -11         57.80         58.43         3.29 o                         
   1   8 -11        230.24        247.53         6.15 o                         
   2   8 -11        113.29        116.64         5.03 o                         
   3   8 -11          5.90          4.47         2.74 o                         
  -5   7 -10          4.54          3.85         2.26 o                         
  -4   7 -10        214.40        209.61         5.39 o                         
  -3   7 -10        245.50        223.16         3.68 o                         
  -2   7 -10        567.88        560.26         6.67 o                         
  -1   7 -10         11.21         14.47         0.93 o                         
   0   7 -10          6.14          4.87         1.26 o                         
   1   7 -10          0.04         -0.49         1.53 o                         
   2   7 -10        654.33        641.96        11.50 o                         
   3   7 -10         87.67         83.92         3.90 o                         
   4   7 -10          8.33         20.52         8.99 o                         
  -5   6  -9         53.44         55.43         3.34 o                         
  -4   6  -9         25.63         25.90         1.62 o                         
  -3   6  -9        202.11        212.60         3.99 o                         
  -2   6  -9        301.70        298.04         4.14 o                         
  -1   6  -9        169.37        159.84         2.01 o                         
   0   6  -9         46.43         61.12         1.90 o                         
   1   6  -9        100.42        106.83         3.53 o                         
   2   6  -9        668.40        665.93        11.50 o                         
   3   6  -9         88.56         94.40         2.55 o                         
   4   6  -9         11.73         -4.66         4.66 o                         
  -5   5  -8          5.39          6.86         1.33 o                         
  -4   5  -8         63.92         72.05         2.52 o                         
  -3   5  -8          0.01          3.77         0.58 o                         
  -2   5  -8       1093.31       1093.04        11.80 o                         
  -1   5  -8        162.02        165.08         1.94 o                         
   0   5  -8         41.18         45.70         1.34 o                         
   1   5  -8         73.09         84.06         1.81 o                         
   2   5  -8        193.70        199.33         4.61 o                         
   3   5  -8         15.21         13.07         1.25 o                         
   4   5  -8        173.89        172.10         4.42 o                         
   5   5  -8         19.01         23.31         2.56 o                         
  -5   4  -7          9.22          9.54         1.34 o                         
  -4   4  -7        157.68        177.32         3.69 o                         
  -3   4  -7        711.64        698.03         7.91 o                         
  -2   4  -7        274.52        284.72         3.59 o                         
  -1   4  -7        775.25        704.43         6.42 o                         
   0   4  -7        108.32        154.19         2.27 o                         
   1   4  -7        623.92        630.56         7.19 o                         
   2   4  -7         24.94         30.12         1.26 o                         
   3   4  -7        140.53        150.34         2.95 o                         
   4   4  -7          5.56          4.83         3.53 o                         
   5   4  -7         46.05         46.09         2.83 o                         
  -6   3  -6         14.20         10.46         6.01 o                         
  -5   3  -6         84.05         83.37         2.57 o                         
  -4   3  -6        111.30        105.08         2.70 o                         
  -3   3  -6         77.49         83.59         1.69 o                         
  -2   3  -6         48.16         72.73         1.46 o                         
  -1   3  -6          8.99          7.74         0.41 o                         
   0   3  -6        552.21        558.44         6.39 o                         
   1   3  -6        242.94        239.13         3.31 o                         
   2   3  -6       1253.94       1277.59        16.89 o                         
   3   3  -6          6.82          7.54         1.14 o                         
   4   3  -6        300.96        304.51         4.90 o                         
   5   3  -6         83.83         82.50         2.93 o                         
  -6   2  -5         26.16         30.74         6.33 o                         
  -5   2  -5        182.00        162.02         3.28 o                         
  -4   2  -5         55.99         48.06         1.98 o                         
  -3   2  -5        161.19        175.91         2.60 o                         
  -2   2  -5        761.83        797.16         8.19 o                         
  -1   2  -5        569.43        561.65         5.64 o                         
   0   2  -5       2665.49       2365.71        27.97 o                         
   1   2  -5        382.22        380.14         5.32 o                         
   2   2  -5        923.86        944.77        12.62 o                         
   3   2  -5         18.58         21.06         1.18 o                         
   4   2  -5         25.98         24.28         2.11 o                         
   5   2  -5         32.64         37.49         2.11 o                         
   6   2  -5         23.11         27.54         4.55 o                         
  -6   1  -4         36.98         40.07         6.47 o                         
  -5   1  -4        146.51        131.97         3.03 o                         
  -4   1  -4        549.93        555.37         9.31 o                         
  -3   1  -4        733.01        869.70         9.53 o                         
  -2   1  -4        562.06        608.13         6.34 o                         
  -1   1  -4       8143.93       8242.38        91.97 o                         
   0   1  -4        763.29        645.36        18.84 o                         
   1   1  -4       8386.74       8973.91       112.60 o                         
   2   1  -4        469.72        505.07         8.05 o                         
   3   1  -4          0.37          1.63         0.57 o                         
   4   1  -4         49.57         53.91         2.24 o                         
   5   1  -4       1026.35       1015.60        12.71 o                         
   6   1  -4          1.91          0.04         3.45 o                         
  -6   0  -3          0.80          0.38         4.47 o                         
  -5   0  -3         48.19         50.81         2.31 o                         
  -4   0  -3        228.98        232.90         3.94 o                         
  -3   0  -3          0.07          3.57         0.59 o                         
  -2   0  -3         42.45         52.36         1.15 o                         
  -1   0  -3       2506.43       2488.56        25.05 o                         
   0   0  -3        172.32        185.77         2.63 o                         
   1   0  -3         13.70          5.56         0.33 o                         
   2   0  -3         53.62         51.23         1.05 o                         
   3   0  -3         76.83         47.41         1.50 o                         
   4   0  -3        111.63        111.17         2.89 o                         
   5   0  -3         15.20         15.31         1.40 o                         
   6   0  -3          0.61          8.84         3.25 o                         
  -6  -1  -2          5.94          1.81         4.14 o                         
  -5  -1  -2         64.01         59.37         3.06 o                         
  -4  -1  -2        536.56        526.24         7.22 o                         
  -3  -1  -2        352.71        323.77         4.13 o                         
  -2  -1  -2        138.00        152.25         2.40 o                         
  -1  -1  -2       1193.38       1082.49        12.05 o                         
   0  -1  -2       3474.68       3434.63        46.23 o                         
   1  -1  -2       1071.70       1026.76         9.87 o                         
   2  -1  -2       1637.91       1538.66        16.43 o                         
   3  -1  -2        261.97        238.56         3.01 o                         
   4  -1  -2         89.12         89.90         2.76 o                         
   5  -1  -2         32.00         36.51         1.98 o                         
   6  -1  -2        426.59        418.28         6.94 o                         
  -6  -2  -1         25.10         32.90         5.00 o                         
  -5  -2  -1        474.12        454.06         6.72 o                         
  -4  -2  -1        123.05        119.05         4.04 o                         
  -3  -2  -1         96.53         86.47         1.83 o                         
  -2  -2  -1        426.11        475.47         5.92 o                         
  -1  -2  -1       1371.29       1306.56        13.31 o                         
   0  -2  -1        720.49        745.91         7.96 o                         
   1  -2  -1          0.07          5.75         0.29 o                         
   2  -2  -1        228.40        239.20         3.01 o                         
   3  -2  -1        269.20        250.57         3.13 o                         
   4  -2  -1        176.94        187.25         3.64 o                         
   5  -2  -1        133.05        130.51         3.14 o                         
   6  -2  -1        257.29        242.80         5.93 o                         
  -5  -3   0          4.04          3.30         1.57 o                         
  -4  -3   0         77.75         67.54         2.93 o                         
  -3  -3   0        183.09        174.76         2.96 o                         
  -2  -3   0          8.86          8.15         0.79 o                         
  -1  -3   0        145.20        178.74         2.28 o                         
   0  -3   0         69.54         69.40         1.03 o                         
   1  -3   0        982.77       1056.15         9.80 o                         
   2  -3   0       1156.71       1136.50        10.69 o                         
   3  -3   0          1.95          8.54         0.69 o                         
   4  -3   0        204.96        210.13         3.86 o                         
   5  -3   0         55.47         47.29         2.18 o                         
   6  -3   0          1.67         -1.13         6.45 o                         
  -5  -4   1          0.10          1.29         1.73 o                         
  -4  -4   1        311.65        309.06         5.15 o                         
  -3  -4   1        394.93        388.18         5.50 o                         
  -2  -4   1        147.72        163.46         3.02 o                         
  -1  -4   1        211.61        223.20         2.66 o                         
   0  -4   1        387.16        358.35         3.65 o                         
   1  -4   1          3.49          2.87         0.34 o                         
   2  -4   1          4.44          7.15         0.68 o                         
   3  -4   1          0.28          3.23         0.60 o                         
   4  -4   1         39.47         44.38         2.11 o                         
   5  -4   1         50.89         46.47         2.20 o                         
   6  -4   1          4.47          2.95         6.48 o                         
  -5  -5   2         37.27         39.37         2.93 o                         
  -4  -5   2        173.09        172.14         4.33 o                         
  -3  -5   2         10.42         10.18         1.21 o                         
  -2  -5   2         36.07         38.32         1.65 o                         
  -1  -5   2        543.19        546.89         5.41 o                         
   0  -5   2        547.94        606.54         5.95 o                         
   1  -5   2        137.86        145.00         1.90 o                         
   2  -5   2         48.96         49.40         1.26 o                         
   3  -5   2        282.72        300.28         3.56 o                         
   4  -5   2        206.62        220.80         4.07 o                         
   5  -5   2        139.44        136.03         2.93 o                         
   6  -5   2         26.39         22.94         7.64 o                         
  -4  -6   3         29.52         29.06         4.06 o                         
  -3  -6   3        305.76        309.20         4.55 o                         
  -2  -6   3         36.44         40.92         1.69 o                         
  -1  -6   3        222.41        228.35         2.99 o                         
   0  -6   3        158.52        194.13         2.52 o                         
   1  -6   3         49.90         53.26         1.34 o                         
   2  -6   3        125.76        134.74         2.18 o                         
   3  -6   3        298.65        310.68         3.72 o                         
   4  -6   3         76.40         77.32         3.35 o                         
   5  -6   3         14.09         18.58         1.38 o                         
  -4  -7   4         37.08         36.85         9.57 o                         
  -3  -7   4         10.69         12.08         1.59 o                         
  -2  -7   4        181.67        194.33         3.60 o                         
  -1  -7   4          6.32          4.28         0.84 o                         
   0  -7   4        252.36        248.91         3.05 o                         
   1  -7   4        366.95        353.15         4.26 o                         
   2  -7   4        118.16        107.94         2.36 o                         
   3  -7   4         13.89          5.58         0.93 o                         
   4  -7   4        167.82        195.22         3.92 o                         
   5  -7   4         74.56         61.28         2.46 o                         
  -3  -8   5          2.80          4.20         1.90 o                         
  -2  -8   5         19.29         26.40         2.29 o                         
  -1  -8   5        146.05        142.62         3.02 o                         
   0  -8   5          2.26          4.88         1.08 o                         
   1  -8   5          0.02          1.68         0.74 o                         
   2  -8   5         73.24         70.90         1.93 o                         
   3  -8   5        238.52        264.70         3.90 o                         
   4  -8   5          0.69          9.65         2.95 o                         
  -2  -9   6         42.32         55.56         3.10 o                         
  -1  -9   6         11.35         18.00         2.22 o                         
   0  -9   6         23.60         24.84         1.98 o                         
   1  -9   6         24.73         32.37         1.59 o                         
   2  -9   6        278.55        248.59         4.18 o                         
   3  -9   6          3.54          8.01         1.45 o                         
   4  -9   6         27.29         34.93         3.94 o                         
  -1 -10   7          7.46          9.39         2.44 o                         
   0 -10   7        141.40        148.96         4.36 o                         
   1 -10   7          1.49          4.06         1.12 o                         
   2 -10   7         20.28         29.29         2.19 o                         
  -3   9 -13          0.14         -1.81         1.81 o                         
  -2   9 -13         29.98         37.30         3.20 o                         
  -1   9 -13         86.66         83.20         3.14 o                         
   0   9 -13         87.45         90.05         3.53 o                         
   1   9 -13          3.05          3.82         2.87 o                         
  -4   8 -12         24.13         27.69         6.24 o                         
  -3   8 -12         20.20         19.45         1.73 o                         
  -2   8 -12         54.72         61.33         2.30 o                         
  -1   8 -12          8.32          5.89         1.31 o                         
   0   8 -12          8.81         12.47         1.98 o                         
   1   8 -12        131.96        132.05         4.66 o                         
   2   8 -12         22.31         17.89         4.28 o                         
   3   8 -12          5.52          3.65         2.93 o                         
  -4   7 -11          8.60         11.80        10.33 o                         
  -3   7 -11        526.33        549.83         8.00 o                         
  -2   7 -11        282.51        282.89         4.92 o                         
  -1   7 -11          5.28          6.39         0.94 o                         
   0   7 -11         25.91         25.34         1.58 o                         
   1   7 -11        625.40        625.77        10.95 o                         
   2   7 -11         64.94         80.67         4.06 o                         
   3   7 -11         31.85         26.99         2.51 o                         
  -5   6 -10         59.74         53.55         3.19 o                         
  -4   6 -10         95.75        124.93         7.52 o                         
  -3   6 -10         49.48         50.16         2.06 o                         
  -2   6 -10        125.99        127.99         2.59 o                         
  -1   6 -10         86.91         93.71         1.53 o                         
   0   6 -10         74.00         75.20         1.89 o                         
   1   6 -10         11.54          9.15         1.33 o                         
   2   6 -10        512.93        500.50        11.44 o                         
   3   6 -10          5.43          4.96         1.70 o                         
   4   6 -10         63.55         72.62         5.31 o                         
  -5   5  -9          0.00         -1.22         1.22 o                         
  -4   5  -9         20.28         18.24         1.53 o                         
  -3   5  -9        413.39        417.32         5.92 o                         
  -2   5  -9        863.95        896.53        10.65 o                         
  -1   5  -9        129.34        151.87         2.11 o                         
   0   5  -9         33.27         28.63         1.34 o                         
   1   5  -9        337.10        348.91         4.88 o                         
   2   5  -9        498.59        512.44        10.75 o                         
   3   5  -9        809.41        812.21        10.23 o                         
   4   5  -9         11.38         11.74         2.89 o                         
   5   5  -9         39.32         36.41         2.83 o                         
  -6   4  -8          2.11         10.98         4.69 o                         
  -5   4  -8        130.08        109.77         2.83 o                         
  -4   4  -8         40.19         39.81         2.07 o                         
  -3   4  -8        610.75        595.39         7.86 o                         
  -2   4  -8        167.47        153.39         2.49 o                         
  -1   4  -8         75.49         81.49         1.28 o                         
   0   4  -8       2271.54       2147.08        25.11 o                         
   1   4  -8         74.71         57.85         1.52 o                         
   2   4  -8         79.38         79.37         1.81 o                         
   3   4  -8        500.35        515.45         7.92 o                         
   4   4  -8        145.72        157.35         4.34 o                         
   5   4  -8          3.50          4.34         1.83 o                         
  -5   3  -7         10.10         22.32         1.55 o                         
  -4   3  -7        135.78        139.07         2.79 o                         
  -3   3  -7         94.60        105.44         2.02 o                         
  -2   3  -7        271.59        287.54         4.00 o                         
  -1   3  -7        185.50        212.79         2.43 o                         
   0   3  -7        305.84        259.13         3.92 o                         
   1   3  -7         17.62         19.36         0.88 o                         
   2   3  -7        396.02        452.18         6.69 o                         
   3   3  -7          1.34          2.43         0.77 o                         
   4   3  -7        569.63        580.02         7.91 o                         
   5   3  -7         10.22         11.62         1.60 o                         
  -6   2  -6          8.75         16.43         7.16 o                         
  -5   2  -6         71.64         47.45         2.19 o                         
  -4   2  -6        169.06        179.70         3.19 o                         
  -3   2  -6          2.66          6.40         0.67 o                         
  -2   2  -6        742.23        756.77         7.86 o                         
  -1   2  -6         59.61         69.67         1.17 o                         
   0   2  -6       2042.27       1804.26        23.93 o                         
   1   2  -6          1.38          0.69         0.35 o                         
   2   2  -6       1612.70       1628.48        21.11 o                         
   3   2  -6         15.05         15.52         1.08 o                         
   4   2  -6        102.45        109.13         3.29 o                         
   5   2  -6          0.47         -0.38         1.34 o                         
   6   2  -6         21.30         40.73         4.58 o                         
  -6   1  -5         13.42         15.15         6.39 o                         
  -5   1  -5         58.90         64.71         3.03 o                         
  -4   1  -5        207.16        213.07         4.14 o                         
  -3   1  -5        960.54        985.78        10.70 o                         
  -2   1  -5       1588.74       1694.59        17.88 o                         
  -1   1  -5          2.88          8.41         0.56 o                         
   0   1  -5       1844.28       1745.21        22.98 o                         
   1   1  -5      12676.38      13706.57       168.71 o                         
   2   1  -5        185.53        188.42         3.48 o                         
   3   1  -5        197.16        184.07         2.67 o                         
   4   1  -5        107.19        102.70         2.70 o                         
   5   1  -5        703.33        700.55         8.52 o                         
   6   1  -5         62.53         72.61         3.95 o                         
  -6   0  -4         55.24         48.55         4.92 o                         
  -5   0  -4         63.32         57.26         2.33 o                         
  -4   0  -4        279.35        268.23         4.32 o                         
  -3   0  -4        993.38       1095.55        11.83 o                         
  -2   0  -4        532.44        470.79         5.91 o                         
  -1   0  -4        335.38        341.57         3.70 o                         
   0   0  -4       5256.41       5431.02        70.53 o                         
   1   0  -4        493.56        486.87         5.61 o                         
   2   0  -4        303.62        288.30         3.50 o                         
   3   0  -4        367.35        339.46         3.91 o                         
   4   0  -4        316.55        312.80         4.34 o                         
   5   0  -4          5.38          5.38         1.23 o                         
   6   0  -4          8.57          0.23         3.48 o                         
  -6  -1  -3         30.07         30.69         5.36 o                         
  -5  -1  -3         57.87         54.59         2.51 o                         
  -4  -1  -3        178.20        190.65         4.12 o                         
  -3  -1  -3       1562.78       1584.60        18.30 o                         
  -2  -1  -3        425.90        463.02         5.80 o                         
  -1  -1  -3         25.13         19.88         0.57 o                         
   0  -1  -3       1595.36       1319.93        17.54 o                         
   1  -1  -3       3602.96       3552.41        35.66 o                         
   2  -1  -3         96.08        109.95         1.86 o                         
   3  -1  -3        715.83        707.86         7.44 o                         
   4  -1  -3         11.55         16.89         3.66 o                         
   5  -1  -3        152.55        153.61         3.83 o                         
   6  -1  -3         11.13         12.59         5.64 o                         
  -6  -2  -2         26.17         36.37         6.18 o                         
  -5  -2  -2        359.63        355.59         5.89 o                         
  -4  -2  -2          8.18         14.06         2.35 o                         
  -3  -2  -2        178.74        184.87         2.80 o                         
  -2  -2  -2        217.25        241.44         3.35 o                         
  -1  -2  -2       1069.79        967.25         9.91 o                         
   0  -2  -2       6777.15       6857.58        71.21 o                         
   1  -2  -2       2854.15       2754.94        22.97 o                         
   2  -2  -2        563.13        553.79         5.79 o                         
   3  -2  -2         15.79         12.76         0.74 o                         
   4  -2  -2        863.63        837.63        11.65 o                         
   5  -2  -2         33.03         34.71         1.92 o                         
   6  -2  -2          8.76         15.17         5.49 o                         
  -5  -3  -1          4.32          4.68         1.63 o                         
  -4  -3  -1        137.39        146.84         3.86 o                         
  -3  -3  -1        199.49        208.63         3.38 o                         
  -2  -3  -1        730.19        825.66         9.06 o                         
  -1  -3  -1       1710.19       1749.85        17.80 o                         
   0  -3  -1        261.90        221.94         2.51 o                         
   1  -3  -1         40.87         61.57         0.95 o                         
   2  -3  -1       1189.83       1310.66        12.12 o                         
   3  -3  -1        117.07        123.91         2.07 o                         
   4  -3  -1        440.39        455.75         6.71 o                         
   5  -3  -1         49.88         58.37         2.34 o                         
   6  -3  -1         32.42         35.79         6.64 o                         
  -5  -4   0          9.06         13.50         2.01 o                         
  -4  -4   0         15.68         19.51         2.54 o                         
  -3  -4   0         67.87         61.88         2.04 o                         
  -2  -4   0        108.80        107.23         2.19 o                         
  -1  -4   0          0.15          9.15         0.71 o                         
   0  -4   0        181.96        171.44         2.13 o                         
   1  -4   0         42.06         44.81         0.81 o                         
   2  -4   0        801.02        799.43         8.19 o                         
   3  -4   0        375.40        370.75         4.28 o                         
   4  -4   0         93.25         88.80         2.51 o                         
   5  -4   0        146.76        157.30         3.15 o                         
   6  -4   0         14.60          9.98         6.79 o                         
  -5  -5   1         36.20         33.40         2.91 o                         
  -4  -5   1         87.80         76.23         3.07 o                         
  -3  -5   1         78.34         75.31         2.31 o                         
  -2  -5   1        155.05        166.41         3.25 o                         
  -1  -5   1        449.72        466.49         4.74 o                         
   0  -5   1       1747.23       1728.12        15.86 o                         
   1  -5   1        452.91        473.59         5.21 o                         
   2  -5   1         31.04         27.66         1.14 o                         
   3  -5   1          0.63          4.24         0.64 o                         
   4  -5   1        760.13        795.45         8.67 o                         
   5  -5   1        130.04        130.23         2.74 o                         
   6  -5   1         80.53         71.96         8.32 o                         
  -4  -6   2         10.63         14.81         3.99 o                         
  -3  -6   2          3.10          2.03         1.15 o                         
  -2  -6   2        371.96        382.30         6.09 o                         
  -1  -6   2          0.03          1.42         0.55 o                         
   0  -6   2        197.95        206.08         2.67 o                         
   1  -6   2          0.26          3.23         0.60 o                         
   2  -6   2        216.18        199.21         3.24 o                         
   3  -6   2          6.51         11.69         0.90 o                         
   4  -6   2        122.45        121.72         3.46 o                         
   5  -6   2         20.31         27.87         1.50 o                         
  -4  -7   3         15.88         -3.80         8.91 o                         
  -3  -7   3         24.08         24.64         1.67 o                         
  -2  -7   3         56.59         48.07         2.13 o                         
  -1  -7   3        145.28        132.83         2.15 o                         
   0  -7   3          1.82          1.16         0.88 o                         
   1  -7   3        151.31        158.25         2.56 o                         
   2  -7   3         23.87         15.45         1.29 o                         
   3  -7   3          3.82          6.21         0.93 o                         
   4  -7   3         33.36         42.06         2.40 o                         
   5  -7   3         59.12         59.32         2.70 o                         
  -3  -8   4         36.07         35.71         2.70 o                         
  -2  -8   4        261.32        251.70         4.53 o                         
  -1  -8   4        184.06        185.40         3.47 o                         
   0  -8   4         75.36         84.70         2.11 o                         
   1  -8   4         14.57         21.47         1.12 o                         
   2  -8   4        243.44        223.54         3.31 o                         
   3  -8   4         10.77          7.37         1.13 o                         
   4  -8   4         62.78         89.37         3.14 o                         
   5  -8   4         38.57         39.86         2.22 o                         
  -2  -9   5         38.92         20.66         3.14 o                         
  -1  -9   5         32.64         28.35         1.89 o                         
   0  -9   5         50.85         51.93         1.94 o                         
   1  -9   5         53.51         58.85         1.83 o                         
   2  -9   5          8.91         11.76         1.76 o                         
   3  -9   5          3.25         -0.94         1.20 o                         
   4  -9   5         38.17         23.53         5.40 o                         
  -1 -10   6          7.65         10.94         2.61 o                         
   0 -10   6         76.80         68.92         2.41 o                         
   1 -10   6          0.75         -0.31         1.19 o                         
   2 -10   6         15.35         21.42         2.11 o                         
   3 -10   6         38.08         31.80         1.99 o                         
  -2   9 -14         19.63         22.47         2.07 o                         
  -1   9 -14         61.04         61.61         3.26 o                         
   0   9 -14        266.10        239.29         5.36 o                         
   1   9 -14         88.43         84.96         5.43 o                         
  -4   8 -13         19.72         -1.36         6.97 o                         
  -3   8 -13          1.31          2.59         1.81 o                         
  -2   8 -13          5.26         11.71         1.86 o                         
  -1   8 -13         32.58         37.58         2.07 o                         
   0   8 -13         41.78         44.19         2.04 o                         
   1   8 -13          0.42          4.19         2.16 o                         
   2   8 -13         11.89          9.70         4.33 o                         
  -4   7 -12         12.29          0.69        10.34 o                         
  -3   7 -12        156.83        151.51         4.54 o                         
  -2   7 -12        113.71        109.90         2.29 o                         
  -1   7 -12         71.89         87.94         2.05 o                         
   0   7 -12          1.96          3.14         1.32 o                         
   1   7 -12         82.27         82.28         3.16 o                         
   2   7 -12         56.44         63.02         3.93 o                         
   3   7 -12          2.65         -1.16         2.12 o                         
  -5   6 -11         11.42         13.37         2.32 o                         
  -4   6 -11        138.71        122.19         4.85 o                         
  -3   6 -11          5.23         10.33         1.47 o                         
  -2   6 -11         76.25         82.12         2.06 o                         
  -1   6 -11         55.25         52.12         1.46 o                         
   0   6 -11         32.15         32.70         1.47 o                         
   1   6 -11         63.61         59.52         2.26 o                         
   2   6 -11        400.57        394.54         9.67 o                         
   3   6 -11          6.16          5.69         1.81 o                         
   4   6 -11          4.52         13.39         3.80 o                         
  -5   5 -10         25.72         31.18         2.25 o                         
  -4   5 -10         28.48         27.32         3.00 o                         
  -3   5 -10        334.48        335.14         5.12 o                         
  -2   5 -10          1.78          8.96         2.43 o                         
  -1   5 -10        596.43        597.54         5.82 o                         
   0   5 -10        721.40        730.90         8.92 o                         
   1   5 -10        120.41        115.12         2.45 o                         
   2   5 -10        106.55        106.57         4.38 o                         
   3   5 -10         31.66         28.76         1.59 o                         
   4   5 -10         86.16         85.02         3.71 o                         
   5   5 -10         26.79         27.94         2.70 o                         
  -5   4  -9         47.72         47.35         2.09 o                         
  -4   4  -9          7.04         11.82         2.65 o                         
  -3   4  -9         83.08         72.69         2.15 o                         
  -2   4  -9        283.98        286.29         4.12 o                         
  -1   4  -9         24.24         24.36         0.76 o                         
   0   4  -9        149.15        126.29         2.20 o                         
   1   4  -9         57.16         64.98         1.55 o                         
   2   4  -9        834.62        836.19         9.96 o                         
   3   4  -9        335.48        331.30         5.69 o                         
   4   4  -9        267.49        260.74         5.58 o                         
   5   4  -9          1.94          2.13         2.00 o                         
  -5   3  -8          1.35          5.58         1.33 o                         
  -4   3  -8         57.42         59.14         2.16 o                         
  -3   3  -8          3.18          5.19         0.95 o                         
  -2   3  -8        620.42        652.04         8.03 o                         
  -1   3  -8       1153.92       1238.91        12.01 o                         
   0   3  -8          8.86         17.74         0.78 o                         
   1   3  -8       1116.79       1103.12        16.61 o                         
   2   3  -8        563.63        589.85         8.39 o                         
   3   3  -8         99.72         92.99         2.38 o                         
   4   3  -8        383.65        374.13         6.45 o                         
   5   3  -8         58.16         55.60         2.61 o                         
  -6   2  -7         36.04         33.72         7.38 o                         
  -5   2  -7          8.07         11.67         1.42 o                         
  -4   2  -7         26.45         23.37         1.82 o                         
  -3   2  -7          2.14          1.32         0.60 o                         
  -2   2  -7        148.27        164.91         2.64 o                         
  -1   2  -7          2.88          1.56         0.49 o                         
   0   2  -7        687.06        598.82         7.93 o                         
   1   2  -7        762.19        795.25        10.19 o                         
   2   2  -7        136.81        151.08         2.79 o                         
   3   2  -7          3.15          1.46         0.72 o                         
   4   2  -7        343.26        350.12         6.05 o                         
   5   2  -7        123.03        124.34         3.28 o                         
   6   2  -7         14.88         14.36         4.51 o                         
  -6   1  -6         20.98         14.82         7.90 o                         
  -5   1  -6        129.78        137.60         3.17 o                         
  -4   1  -6        150.89        156.82         3.01 o                         
  -3   1  -6        648.05        691.54         7.77 o                         
  -2   1  -6       1203.83       1362.27        14.50 o                         
  -1   1  -6       1484.67       1262.09        15.79 o                         
   0   1  -6       2446.49       2284.74        29.17 o                         
   1   1  -6       3745.39       3593.29        50.88 o                         
   2   1  -6        340.73        351.82         5.86 o                         
   3   1  -6         21.33         23.90         1.12 o                         
   4   1  -6        278.62        275.82         4.03 o                         
   5   1  -6         58.61         61.36         2.26 o                         
   6   1  -6          1.14          2.81         3.66 o                         
  -6   0  -5         89.56         78.19         4.76 o                         
  -5   0  -5          0.87          0.93         1.34 o                         
  -4   0  -5         97.04        106.68         2.53 o                         
  -3   0  -5         22.10         18.15         0.94 o                         
  -2   0  -5        319.81        334.43         4.34 o                         
  -1   0  -5        998.87        810.93         9.03 o                         
   0   0  -5       2870.65       2562.32        32.48 o                         
   1   0  -5       1640.26       1565.70        18.90 o                         
   2   0  -5        483.85        506.43         8.12 o                         
   3   0  -5          2.61          6.35         0.57 o                         
   4   0  -5         87.14         81.71         2.12 o                         
   5   0  -5          9.88          8.85         1.26 o                         
   6   0  -5        160.25        156.43         5.41 o                         
  -6  -1  -4         66.13         60.90         5.79 o                         
  -5  -1  -4         20.89         21.56         1.64 o                         
  -4  -1  -4         42.35         35.62         2.49 o                         
  -3  -1  -4         49.69         55.56         1.51 o                         
  -2  -1  -4         75.20         87.14         1.71 o                         
  -1  -1  -4        892.75        820.25         9.27 o                         
   0  -1  -4          8.48         11.85         0.44 o                         
   1  -1  -4        845.66        793.48         9.00 o                         
   2  -1  -4         71.38         96.85         1.58 o                         
   3  -1  -4         26.52         28.01         1.16 o                         
   4  -1  -4        628.79        618.70         8.12 o                         
   5  -1  -4        121.16        116.30         2.80 o                         
   6  -1  -4        186.00        181.52         4.50 o                         
  -6  -2  -3         32.17         25.93         5.18 o                         
  -5  -2  -3         99.72        104.84         3.24 o                         
  -4  -2  -3         55.62         51.59         2.80 o                         
  -3  -2  -3         27.40         27.53         1.26 o                         
  -2  -2  -3       2003.58       1985.49        20.51 o                         
  -1  -2  -3          4.16          3.82         0.38 o                         
   0  -2  -3        441.79        372.37         4.48 o                         
   1  -2  -3        644.32        601.35         5.93 o                         
   2  -2  -3         48.74         58.31         0.97 o                         
   3  -2  -3          0.11          1.49         0.53 o                         
   4  -2  -3        438.71        486.64         7.32 o                         
   5  -2  -3          1.14          1.60         1.23 o                         
   6  -2  -3         10.83          6.06         3.09 o                         
  -5  -3  -2          4.64          4.05         1.67 o                         
  -4  -3  -2        285.45        278.76         4.70 o                         
  -3  -3  -2         14.78         14.26         1.09 o                         
  -2  -3  -2         47.76         59.55         1.34 o                         
  -1  -3  -2        160.31        161.79         2.15 o                         
   0  -3  -2        580.04        529.48         5.78 o                         
   1  -3  -2       1734.90       1715.93        15.47 o                         
   2  -3  -2        241.10        275.12         3.14 o                         
   3  -3  -2        427.67        458.77         5.02 o                         
   4  -3  -2         76.92         88.89         2.83 o                         
   5  -3  -2          0.47          2.13         1.24 o                         
   6  -3  -2         24.84         21.46         6.81 o                         
  -5  -4  -1         98.50         90.25         3.56 o                         
  -4  -4  -1         30.32         24.67         2.79 o                         
  -3  -4  -1         64.80         65.61         1.77 o                         
  -2  -4  -1        818.51        901.22         9.91 o                         
  -1  -4  -1       1322.06       1463.66        15.10 o                         
   0  -4  -1         24.67         27.80         0.77 o                         
   1  -4  -1        236.13        276.64         3.00 o                         
   2  -4  -1         22.52         25.86         0.94 o                         
   3  -4  -1         12.28         13.38         0.75 o                         
   4  -4  -1        226.66        237.20         3.74 o                         
   5  -4  -1        160.64        161.94         2.86 o                         
   6  -4  -1         24.84         24.74         4.54 o                         
  -5  -5   0          1.01          2.83         2.22 o                         
  -4  -5   0          0.48          3.91         2.71 o                         
  -3  -5   0         16.53         16.33         1.42 o                         
  -2  -5   0         38.81         41.58         1.78 o                         
  -1  -5   0         29.03         25.74         0.95 o                         
   0  -5   0         53.10         52.55         1.20 o                         
   1  -5   0        644.58        707.18         6.87 o                         
   2  -5   0         60.11         66.87         1.46 o                         
   3  -5   0        120.39        115.79         1.87 o                         
   4  -5   0       1271.16       1266.72        14.16 o                         
   5  -5   0         17.25         18.69         1.28 o                         
   6  -5   0         42.98         57.71         8.18 o                         
  -4  -6   1        158.36        152.67         5.17 o                         
  -3  -6   1         17.67         12.29         1.50 o                         
  -2  -6   1        266.57        260.57         4.67 o                         
  -1  -6   1        367.10        384.00         4.17 o                         
   0  -6   1       1182.03       1243.56        12.42 o                         
   1  -6   1        313.20        341.89         4.13 o                         
   2  -6   1         23.97         24.34         1.27 o                         
   3  -6   1        432.41        411.45         4.98 o                         
   4  -6   1        137.81        139.35         3.31 o                         
   5  -6   1         81.38         72.25         2.21 o                         
  -4  -7   2          2.03          7.86         4.68 o                         
  -3  -7   2          3.04          1.39         1.40 o                         
  -2  -7   2         20.14         20.28         1.88 o                         
  -1  -7   2        200.12        197.97         2.72 o                         
   0  -7   2        135.51        148.35         2.24 o                         
   1  -7   2        126.51        135.98         2.37 o                         
   2  -7   2         85.20         79.28         1.85 o                         
   3  -7   2         27.08         31.91         1.41 o                         
   4  -7   2         62.13         59.41         2.36 o                         
   5  -7   2         42.81         38.01         2.22 o                         
  -3  -8   3          2.04          3.77         1.92 o                         
  -2  -8   3        136.74        148.05         3.32 o                         
  -1  -8   3        118.27        119.70         2.21 o                         
   0  -8   3        238.23        213.37         3.18 o                         
   1  -8   3         45.19         48.66         1.65 o                         
   2  -8   3        468.40        522.29         6.08 o                         
   3  -8   3         21.26          9.62         1.15 o                         
   4  -8   3        104.32         83.04         2.77 o                         
   5  -8   3          1.32          0.44         1.79 o                         
  -2  -9   4         18.52         28.71         3.53 o                         
  -1  -9   4        121.83        116.31         3.30 o                         
   0  -9   4          8.83          9.17         1.36 o                         
   1  -9   4         80.21         71.01         1.95 o                         
   2  -9   4         54.82         65.89         2.32 o                         
   3  -9   4         38.59         42.62         2.02 o                         
   4  -9   4         30.47         33.09         3.79 o                         
  -1 -10   5          2.10          5.60         2.88 o                         
   0 -10   5         45.98         55.17         2.45 o                         
   1 -10   5          4.65          7.42         1.19 o                         
   2 -10   5        120.48        137.97         3.76 o                         
   3 -10   5         42.00         71.25         2.71 o                         
  -2   9 -15         31.67         36.85         3.00 o                         
  -1   9 -15        106.26        107.20         3.96 o                         
   0   9 -15          9.26         15.57         2.59 o                         
   1   9 -15         37.71         42.24         2.71 o                         
  -3   8 -14          1.49          4.01         1.80 o                         
  -2   8 -14        119.93        121.14         2.36 o                         
  -1   8 -14        178.46        180.75         3.69 o                         
   0   8 -14          0.09          4.30         1.42 o                         
   1   8 -14        122.18        112.91         4.60 o                         
   2   8 -14         43.42         49.19         4.77 o                         
  -4   7 -13          7.91         22.78         9.60 o                         
  -3   7 -13         18.65         24.11         2.33 o                         
  -2   7 -13        145.70        145.49         2.67 o                         
  -1   7 -13         10.51         12.52         1.00 o                         
   0   7 -13         21.84         20.00         1.37 o                         
   1   7 -13         46.74         42.02         2.29 o                         
   2   7 -13         32.35         37.87         3.82 o                         
   3   7 -13         53.05         51.80         3.75 o                         
  -5   6 -12         33.31         52.13         3.22 o                         
  -4   6 -12         56.58         63.07         5.16 o                         
  -3   6 -12        230.10        209.83         4.42 o                         
  -2   6 -12         36.34         38.87         2.73 o                         
  -1   6 -12        279.74        282.18         3.72 o                         
   0   6 -12         30.94         25.54         1.43 o                         
   1   6 -12         78.34         79.16         2.58 o                         
   2   6 -12        163.19        165.93         6.05 o                         
   3   6 -12         34.85         33.94         2.47 o                         
   4   6 -12         21.33         28.88         3.26 o                         
  -5   5 -11         18.59         20.99         2.34 o                         
  -4   5 -11        154.88        138.10         4.16 o                         
  -3   5 -11        134.59        122.60         2.83 o                         
  -2   5 -11        475.69        482.33         7.31 o                         
  -1   5 -11        117.68        105.34         1.56 o                         
   0   5 -11         29.61         33.61         1.21 o                         
   1   5 -11         52.45         52.80         1.74 o                         
   2   5 -11        283.88        282.51         5.90 o                         
   3   5 -11         12.44         15.03         1.11 o                         
   4   5 -11        133.53        125.86         4.21 o                         
   5   5 -11          0.42         -0.26         4.01 o                         
  -5   4 -10          0.04          0.44         1.77 o                         
  -4   4 -10         63.97         79.25         3.50 o                         
  -4   4 -10         33.62         28.28         4.71 o                         
  -3   4 -10        104.41         81.86         2.28 o                         
  -2   4 -10        425.00        404.65         6.15 o                         
  -1   4 -10         64.52         69.91         1.13 o                         
   0   4 -10       1061.92       1015.57        11.08 o                         
   1   4 -10         79.10         96.57         1.97 o                         
   2   4 -10        377.63        410.55         6.00 o                         
   3   4 -10         13.13         16.48         1.51 o                         
   4   4 -10         47.94         46.84         4.41 o                         
   5   4 -10         86.69         91.46         4.62 o                         
  -6   3  -9         32.94         35.74         6.55 o                         
  -5   3  -9          7.18         -0.13         1.32 o                         
  -4   3  -9        120.93        115.07         3.32 o                         
  -3   3  -9         91.48         93.92         2.28 o                         
  -2   3  -9        372.66        357.60         4.82 o                         
  -1   3  -9        867.77        837.03         9.83 o                         
   0   3  -9        514.62        622.85         8.56 o                         
   1   3  -9         15.13         20.12         1.30 o                         
   2   3  -9        325.82        300.12         4.64 o                         
   3   3  -9        596.21        596.79         8.69 o                         
   4   3  -9         86.55         72.76         3.15 o                         
   5   3  -9         48.54         50.11         2.92 o                         
  -6   2  -8          5.88         15.66         7.14 o                         
  -5   2  -8        110.70        111.05         2.94 o                         
  -4   2  -8        158.39        160.59         3.06 o                         
  -3   2  -8        160.55        150.94         2.41 o                         
  -2   2  -8        376.09        409.97         5.35 o                         
  -1   2  -8        102.46         87.78         1.43 o                         
   0   2  -8        573.04        525.39         6.86 o                         
   1   2  -8        566.34        602.31         7.86 o                         
   2   2  -8        714.86        702.53        10.89 o                         
   3   2  -8        220.04        228.30         4.61 o                         
   4   2  -8        157.25        152.98         3.83 o                         
   5   2  -8         10.95         13.75         1.56 o                         
   6   2  -8         61.20         69.38         5.01 o                         
  -6   1  -7         66.27         67.87         8.27 o                         
  -5   1  -7          4.70          3.75         1.44 o                         
  -4   1  -7        181.00        186.40         3.19 o                         
  -3   1  -7         11.36         16.94         0.94 o                         
  -2   1  -7        425.36        438.91         5.50 o                         
  -1   1  -7         12.45         20.40         0.82 o                         
   0   1  -7        116.08         96.36         1.68 o                         
   1   1  -7        880.81        834.64         9.34 o                         
   2   1  -7       1030.73       1167.60        14.98 o                         
   3   1  -7         20.17         18.90         1.17 o                         
   4   1  -7        150.75        151.87         3.15 o                         
   5   1  -7         51.78         44.43         1.99 o                         
   6   1  -7          4.94         10.25         4.60 o                         
  -6   0  -6        101.31         99.70         5.97 o                         
  -5   0  -6         60.49         58.52         2.42 o                         
  -4   0  -6        221.41        205.59         3.73 o                         
  -3   0  -6        469.44        497.15         5.80 o                         
  -2   0  -6        852.45        823.09        10.90 o                         
  -1   0  -6          1.46          3.35         0.30 o                         
   0   0  -6        907.73        889.32        11.21 o                         
   1   0  -6       1013.28        973.26        11.90 o                         
   2   0  -6       1102.06       1263.41        16.41 o                         
   3   0  -6       1008.68       1013.85        11.07 o                         
   4   0  -6        100.37         94.35         2.22 o                         
   5   0  -6        144.91        133.20         3.11 o                         
   6   0  -6         35.74         40.67         3.30 o                         
  -6  -1  -5         35.58         17.89         5.64 o                         
  -5  -1  -5         13.03         10.67         1.51 o                         
  -4  -1  -5        613.77        611.38        10.59 o                         
  -3  -1  -5        164.85        138.15         2.33 o                         
  -2  -1  -5        481.73        463.69         5.81 o                         
  -1  -1  -5       1107.26       1142.66        11.59 o                         
   0  -1  -5       2273.80       2069.40        26.01 o                         
   1  -1  -5        567.92        675.93         8.44 o                         
   2  -1  -5       1207.24       1053.16        12.24 o                         
   3  -1  -5        395.72        450.99         5.91 o                         
   4  -1  -5        262.89        276.83         3.92 o                         
   5  -1  -5         41.82         38.90         2.18 o                         
   6  -1  -5         33.81         29.09         2.97 o                         
  -5  -2  -4        109.20        104.65         3.03 o                         
  -4  -2  -4        211.87        194.20         3.74 o                         
  -3  -2  -4         19.43         20.86         1.12 o                         
  -2  -2  -4        136.69        146.67         2.18 o                         
  -1  -2  -4        538.92        519.11         5.56 o                         
   0  -2  -4        192.57        179.73         2.32 o                         
   1  -2  -4          7.51         10.07         0.52 o                         
   2  -2  -4        845.42        827.87         9.80 o                         
   3  -2  -4        141.75        144.35         2.16 o                         
   4  -2  -4        802.17        802.23        13.03 o                         
   5  -2  -4        189.85        174.41         4.08 o                         
   6  -2  -4         13.45          7.43         2.72 o                         
  -5  -3  -3         19.89         11.01         1.81 o                         
  -4  -3  -3        144.10        152.09         3.44 o                         
  -3  -3  -3        272.52        264.74         4.49 o                         
  -2  -3  -3        284.61        264.46         3.68 o                         
  -1  -3  -3         24.38         17.78         0.73 o                         
   0  -3  -3       1288.73       1240.71        12.86 o                         
   1  -3  -3         14.28         10.65         0.57 o                         
   2  -3  -3        377.54        383.89         3.91 o                         
   3  -3  -3        214.46        183.04         2.28 o                         
   4  -3  -3         81.38         83.72         2.22 o                         
   5  -3  -3         76.71         79.71         2.44 o                         
   6  -3  -3        180.24        189.33         9.15 o                         
  -5  -4  -2         68.98         69.45         3.43 o                         
  -4  -4  -2         37.36         34.19         2.64 o                         
  -3  -4  -2         92.03         93.19         2.40 o                         
  -2  -4  -2         63.34         63.13         1.56 o                         
  -1  -4  -2          5.60          3.39         0.49 o                         
   0  -4  -2          1.77          1.69         0.37 o                         
   1  -4  -2        113.25        155.20         2.04 o                         
   2  -4  -2        394.94        433.00         5.05 o                         
   3  -4  -2        101.55        104.67         1.66 o                         
   4  -4  -2        118.32        115.18         2.34 o                         
   5  -4  -2          0.07          4.54         1.13 o                         
   6  -4  -2         36.53         36.74         3.62 o                         
  -5  -5  -1          0.49         -0.09         2.32 o                         
  -4  -5  -1        185.12        178.14         4.15 o                         
  -3  -5  -1          0.14         -0.35         1.15 o                         
  -2  -5  -1        638.46        630.05         7.94 o                         
  -1  -5  -1         59.31         65.01         1.43 o                         
   0  -5  -1        490.52        507.95         5.45 o                         
   1  -5  -1        122.45        152.20         2.14 o                         
   2  -5  -1        168.82        157.20         2.93 o                         
   3  -5  -1         23.53         29.02         1.28 o                         
   4  -5  -1        713.15        730.40         8.73 o                         
   5  -5  -1        208.18        222.34         3.60 o                         
   6  -5  -1          2.49         17.52         5.91 o                         
  -4  -6   0         24.54         22.55         4.14 o                         
  -3  -6   0          3.62          0.83         1.17 o                         
  -2  -6   0         65.74         62.03         2.51 o                         
  -1  -6   0        163.31        156.63         2.18 o                         
   0  -6   0          1.17          7.67         0.83 o                         
   1  -6   0         18.89         16.75         0.84 o                         
   2  -6   0         78.95         87.29         1.96 o                         
   3  -6   0        271.73        276.10         3.72 o                         
   4  -6   0        127.11        128.53         2.68 o                         
   5  -6   0        193.12        195.96         3.20 o                         
  -4  -7   1          2.04         -2.33         4.77 o                         
  -3  -7   1         58.72         50.00         2.19 o                         
  -2  -7   1        124.36        120.10         2.77 o                         
  -1  -7   1         99.23        101.00         1.99 o                         
   0  -7   1        565.09        538.63         5.94 o                         
   1  -7   1         39.16         39.64         1.47 o                         
   2  -7   1        323.22        350.46         4.35 o                         
   3  -7   1          5.95          5.73         0.91 o                         
   4  -7   1        246.66        262.28         4.57 o                         
   5  -7   1          0.04          2.87         1.58 o                         
  -3  -8   2         11.86         11.98         2.09 o                         
  -2  -8   2        142.44        133.71         3.55 o                         
  -1  -8   2          3.00          3.37         0.94 o                         
   0  -8   2         93.53        110.07         2.13 o                         
   1  -8   2        217.25        194.15         3.10 o                         
   2  -8   2         20.43         22.75         1.46 o                         
   3  -8   2         19.20         29.57         1.54 o                         
   4  -8   2         51.05         54.46         2.55 o                         
   5  -8   2          5.17          4.72         1.60 o                         
  -2  -9   3         48.09         55.86         3.47 o                         
  -1  -9   3         83.30         89.48         3.02 o                         
   0  -9   3          3.98          5.67         1.21 o                         
   1  -9   3        214.76        210.84         3.14 o                         
   2  -9   3         92.45         97.09         2.60 o                         
   3  -9   3         48.28         60.24         2.53 o                         
   4  -9   3         19.33         34.51         3.51 o                         
  -1 -10   4         39.65         43.14         2.64 o                         
   0 -10   4         64.68         78.79         2.66 o                         
   1 -10   4         38.23         24.01         1.55 o                         
   2 -10   4         88.64         59.20         2.73 o                         
   3 -10   4          7.93         16.40         1.74 o                         
  -2   9 -16          8.73         14.57         5.69 o                         
  -1   9 -16         42.90         42.01         2.67 o                         
   0   9 -16         36.14         31.32         3.10 o                         
  -3   8 -15          7.96          8.11         1.90 o                         
  -2   8 -15        278.21        265.75         3.59 o                         
  -1   8 -15        140.93        127.64         3.38 o                         
   0   8 -15          5.27          3.13         1.53 o                         
   1   8 -15         11.53         11.69         2.22 o                         
   2   8 -15         49.02         43.58         4.87 o                         
  -4   7 -14         29.73         40.90         5.82 o                         
  -3   7 -14         12.54          9.49         1.92 o                         
  -2   7 -14         19.57         24.67         2.00 o                         
  -1   7 -14          0.62         -0.30         0.89 o                         
   0   7 -14         64.28         60.62         1.94 o                         
   1   7 -14          3.89          4.36         1.42 o                         
   2   7 -14         12.94          7.81         3.64 o                         
   3   7 -14         15.42          9.83         4.20 o                         
  -4   6 -13         29.40         24.64         4.92 o                         
  -3   6 -13        124.21        121.95         3.48 o                         
  -1   6 -13        605.54        622.58         7.15 o                         
   0   6 -13         46.98         53.66         1.61 o                         
   1   6 -13          3.63          1.51         1.18 o                         
   2   6 -13        301.23        298.25         8.32 o                         
   3   6 -13         91.59         86.88         4.22 o                         
   4   6 -13         33.65         33.83         3.58 o                         
  -5   5 -12          7.22          2.15         2.11 o                         
  -4   5 -12        454.94        464.38         7.94 o                         
  -3   5 -12        110.94        114.14         2.81 o                         
  -2   5 -12        358.53        350.83         8.46 o                         
  -1   5 -12         60.60         62.33         1.17 o                         
   0   5 -12         27.08         18.49         0.97 o                         
   1   5 -12         32.99         34.49         1.64 o                         
   2   5 -12        139.26        133.24         3.17 o                         
   3   5 -12         18.51         18.72         1.57 o                         
   4   5 -12         76.09         89.17         3.75 o                         
  -5   4 -11         69.92         52.54         2.99 o                         
  -4   4 -11          1.83         10.51         3.13 o                         
  -4   4 -11         19.74         20.52         4.80 o                         
  -3   4 -11         87.72         81.14         2.33 o                         
  -2   4 -11         60.23         66.31         2.24 o                         
  -1   4 -11          0.51          0.81         0.42 o                         
   0   4 -11         11.96         11.27         0.95 o                         
   1   4 -11        222.15        210.99         3.25 o                         
   2   4 -11          2.52          0.44         1.33 o                         
   3   4 -11         84.15         94.24         2.56 o                         
   4   4 -11          9.07          3.21         4.10 o                         
   5   4 -11         30.19         25.93         2.68 o                         
  -5   3 -10          2.06         -0.42         1.28 o                         
  -4   3 -10        273.61        255.81         5.42 o                         
  -3   3 -10        213.58        245.18         3.95 o                         
  -2   3 -10         84.57         89.12         2.43 o                         
  -1   3 -10         13.14         26.61         0.88 o                         
   0   3 -10        436.37        370.66         4.27 o                         
   1   3 -10        182.58        148.54         2.69 o                         
   2   3 -10        497.32        501.43         7.10 o                         
   3   3 -10        140.72        131.46         2.63 o                         
   4   3 -10         26.15         26.34         3.49 o                         
   5   3 -10          0.05          4.24         1.57 o                         
  -6   2  -9         28.10         17.64         7.22 o                         
  -5   2  -9          2.61          1.84         1.30 o                         
  -4   2  -9        211.21        219.45         4.20 o                         
  -3   2  -9          6.73          7.78         0.72 o                         
  -2   2  -9        313.68        339.96         5.08 o                         
  -1   2  -9          0.25          2.76         0.40 o                         
   0   2  -9        524.02        477.33         6.23 o                         
   1   2  -9       1088.61       1094.52        16.00 o                         
   2   2  -9       1740.55       1746.64        25.68 o                         
   3   2  -9         26.53         32.89         1.43 o                         
   4   2  -9        140.49        150.51         3.29 o                         
   5   2  -9         61.38         55.43         2.58 o                         
   6   2  -9         58.90         63.95         4.79 o                         
  -6   1  -8         23.26         44.13         8.08 o                         
  -5   1  -8          5.74          3.03         1.35 o                         
  -4   1  -8        162.24        158.82         3.46 o                         
  -3   1  -8         31.72         33.92         1.18 o                         
  -2   1  -8        108.96         95.22         1.66 o                         
  -1   1  -8          8.42          4.56         0.39 o                         
   0   1  -8        231.23        279.24         4.28 o                         
   1   1  -8        305.96        298.27         3.95 o                         
   2   1  -8         65.29         69.83         1.60 o                         
   3   1  -8         92.07         92.45         2.13 o                         
   4   1  -8         40.73         39.14         1.91 o                         
   5   1  -8          0.01          2.80         1.19 o                         
   6   1  -8          8.61         17.46         3.48 o                         
  -6   0  -7        166.30        153.82         6.56 o                         
  -5   0  -7         44.61         48.33         2.22 o                         
  -4   0  -7        279.03        289.41         5.11 o                         
  -3   0  -7        300.93        280.73         3.68 o                         
  -2   0  -7         27.50         30.57         0.97 o                         
  -1   0  -7         21.73         26.07         0.72 o                         
   0   0  -7        889.79        820.95        10.33 o                         
   1   0  -7        156.92        153.94         2.22 o                         
   2   0  -7       2148.88       2225.45        25.85 o                         
   3   0  -7         85.88         83.16         2.07 o                         
   4   0  -7        144.25        132.25         2.95 o                         
   5   0  -7          0.22         -0.37         1.07 o                         
   6   0  -7         31.55         37.07         3.18 o                         
  -6  -1  -6         33.63         30.23         7.51 o                         
  -5  -1  -6         87.00         75.21         2.74 o                         
  -4  -1  -6       1239.09       1276.37        15.23 o                         
  -3  -1  -6         38.09         36.98         1.38 o                         
  -2  -1  -6        237.69        229.16         2.97 o                         
  -1  -1  -6       1742.38       1720.15        17.26 o                         
   0  -1  -6       4722.56       4342.86        54.23 o                         
   1  -1  -6         74.52         78.83         1.39 o                         
   2  -1  -6        880.18        913.74        10.70 o                         
   3  -1  -6          0.01          7.83         0.74 o                         
   4  -1  -6        434.39        421.16         6.02 o                         
   5  -1  -6        136.81        127.03         3.70 o                         
   6  -1  -6         30.04         21.27         4.78 o                         
  -5  -2  -5          0.40          1.79         1.47 o                         
  -4  -2  -5          7.19          8.30         1.98 o                         
  -3  -2  -5        520.47        523.49         6.88 o                         
  -2  -2  -5        209.56        247.52         3.20 o                         
  -1  -2  -5       1053.00        939.43         9.70 o                         
   0  -2  -5       1004.11       1001.34        11.37 o                         
   1  -2  -5         42.82         43.19         0.98 o                         
   2  -2  -5        140.32        187.82         2.71 o                         
   3  -2  -5       1264.08       1252.19        13.50 o                         
   4  -2  -5        320.01        330.22         5.45 o                         
   5  -2  -5         84.28         90.81         2.87 o                         
   6  -2  -5         20.03         12.77         4.44 o                         
  -5  -3  -4        129.71        123.57         3.33 o                         
  -4  -3  -4         44.83         44.96         2.77 o                         
  -3  -3  -4        150.65        146.87         2.62 o                         
  -2  -3  -4         17.95         32.01         1.57 o                         
  -1  -3  -4        401.14        418.44         4.68 o                         
   0  -3  -4         70.25         55.69         1.10 o                         
   1  -3  -4         29.32         11.53         0.68 o                         
   2  -3  -4        748.49        731.65         8.08 o                         
   3  -3  -4         39.05         37.30         1.01 o                         
   4  -3  -4        253.81        225.06         3.88 o                         
   5  -3  -4          0.52          1.37         1.30 o                         
   6  -3  -4        268.93        251.93        10.10 o                         
  -5  -4  -3         21.78         17.78         2.27 o                         
  -4  -4  -3        120.02        114.01         2.97 o                         
  -3  -4  -3         90.14         86.92         2.07 o                         
  -2  -4  -3        400.29        412.19         5.55 o                         
  -1  -4  -3        798.66        822.40         8.82 o                         
   0  -4  -3        519.10        470.71         5.25 o                         
   1  -4  -3        171.98        168.84         2.19 o                         
   2  -4  -3        116.96        133.12         2.01 o                         
   3  -4  -3        336.95        337.53         4.04 o                         
   4  -4  -3        115.03        107.84         2.26 o                         
   5  -4  -3        703.50        726.91         7.53 o                         
   6  -4  -3          4.71          0.79         2.57 o                         
  -5  -5  -2         12.18         12.54         2.64 o                         
  -4  -5  -2         32.28         34.74         2.95 o                         
  -3  -5  -2         34.44         42.06         1.67 o                         
  -2  -5  -2         28.73         37.33         1.83 o                         
  -1  -5  -2        366.92        340.99         4.19 o                         
   0  -5  -2        279.25        280.71         3.34 o                         
   1  -5  -2        524.24        535.73         5.73 o                         
   2  -5  -2        329.86        363.54         4.90 o                         
   3  -5  -2          0.32          0.64         0.69 o                         
   4  -5  -2        134.00        119.54         2.63 o                         
   5  -5  -2         11.66          8.25         1.12 o                         
   6  -5  -2          4.04         -2.17         3.83 o                         
  -4  -6  -1          0.91         12.11         5.19 o                         
  -3  -6  -1        353.53        333.44         5.34 o                         
  -2  -6  -1         23.45         27.35         2.18 o                         
  -1  -6  -1        234.08        239.74         3.15 o                         
   0  -6  -1        275.43        282.28         3.74 o                         
   1  -6  -1         23.70         24.59         1.04 o                         
   2  -6  -1         68.00         65.61         1.59 o                         
   3  -6  -1        238.07        224.16         3.55 o                         
   4  -6  -1        122.27        116.35         2.61 o                         
   5  -6  -1         13.92         17.25         1.38 o                         
  -4  -7   0         84.65         97.54         6.85 o                         
  -3  -7   0          8.51          7.82         1.51 o                         
  -2  -7   0         45.08         43.12         2.12 o                         
  -1  -7   0        173.57        185.68         2.82 o                         
   0  -7   0        639.90        630.37         6.82 o                         
   1  -7   0         82.29         73.53         1.71 o                         
   2  -7   0        123.02        126.01         2.37 o                         
   3  -7   0        142.24        135.14         2.60 o                         
   4  -7   0        193.12        173.82         3.51 o                         
   5  -7   0         76.39         90.88         3.12 o                         
  -3  -8   1          2.74          6.06         2.14 o                         
  -2  -8   1        308.47        275.05         5.90 o                         
  -1  -8   1         62.04         58.74         1.80 o                         
   0  -8   1          0.01          3.44         0.87 o                         
   1  -8   1         48.12         58.04         1.91 o                         
   2  -8   1         10.68         10.42         1.40 o                         
   3  -8   1         96.43        100.52         2.35 o                         
   4  -8   1         17.78         20.90         2.59 o                         
   5  -8   1         46.50         50.44         2.54 o                         
  -2  -9   2         34.75         34.44         4.18 o                         
  -1  -9   2          0.01          2.01         1.13 o                         
   0  -9   2         19.14         22.35         1.50 o                         
   1  -9   2         31.90         40.05         1.57 o                         
   2  -9   2         70.09         71.15         2.33 o                         
   3  -9   2          5.13          8.60         1.31 o                         
   4  -9   2         13.37          5.14         4.55 o                         
  -1 -10   3         36.56         29.61         2.55 o                         
   0 -10   3        109.52        102.68         2.84 o                         
   1 -10   3         60.27         74.15         2.34 o                         
   2 -10   3         50.89         65.77         2.50 o                         
   3 -10   3          3.91          0.43         1.55 o                         
  -1   9 -17          0.57         -0.62         1.60 o                         
   0   9 -17          1.88          3.46         2.13 o                         
  -3   8 -16          6.89          4.89         2.24 o                         
  -2   8 -16         52.71         57.05         2.75 o                         
  -1   8 -16         30.03         33.00         2.08 o                         
   0   8 -16         27.25         33.56         1.92 o                         
   1   8 -16         25.51         27.35         1.90 o                         
   2   8 -16         78.65         79.91         5.83 o                         
  -4   7 -15         27.80         31.47        10.41 o                         
  -4   7 -15         10.13         -7.57        11.35 o                         
  -3   7 -15         18.90         19.82         2.11 o                         
  -2   7 -15         21.89         27.05         2.50 o                         
  -1   7 -15          5.36          4.59         0.92 o                         
   0   7 -15          3.02          2.57         1.39 o                         
   1   7 -15         38.30         32.84         2.03 o                         
   2   7 -15         42.39         37.39         3.96 o                         
   3   7 -15          0.07         -3.83         3.83 o                         
  -4   6 -14          2.33          0.31         4.34 o                         
  -3   6 -14          7.70         10.97         1.48 o                         
  -2   6 -14        132.50        144.24         4.20 o                         
  -1   6 -14         10.08         10.99         0.81 o                         
   0   6 -14         89.96         91.55         1.95 o                         
   1   6 -14         31.21         32.34         1.77 o                         
   2   6 -14        139.86        132.54         4.25 o                         
   3   6 -14         38.20         41.76         3.21 o                         
   4   6 -14         64.95         63.33         6.16 o                         
  -5   5 -13         12.38         28.88         2.52 o                         
  -4   5 -13        126.44         91.85         4.39 o                         
  -3   5 -13          5.94         13.88         1.32 o                         
  -2   5 -13        548.91        539.30         9.15 o                         
  -1   5 -13         79.82         83.34         1.51 o                         
   0   5 -13        179.92        192.23         3.16 o                         
   1   5 -13        382.92        382.72         5.42 o                         
   2   5 -13         81.97         83.77         2.75 o                         
   3   5 -13         36.27         40.70         2.01 o                         
   4   5 -13         12.10          8.20         3.17 o                         
  -5   4 -12         79.87         72.22         3.37 o                         
  -4   4 -12         58.46         72.78         4.05 o                         
  -4   4 -13          1.38         18.25         5.00 o                         
  -4   4 -12         40.55         18.26         5.00 o                         
  -3   4 -12        182.71        183.90         3.61 o                         
  -2   4 -12         38.21         37.33         1.52 o                         
  -1   4 -12         10.78         13.02         1.06 o                         
   0   4 -12       1602.12       1668.04        17.87 o                         
   1   4 -12        154.99        147.50         2.61 o                         
   2   4 -12        189.35        179.69         5.19 o                         
   3   4 -12        345.19        341.55         5.72 o                         
   4   4 -12         68.35         69.20         3.58 o                         
   5   4 -12         15.76         17.86         3.03 o                         
  -5   3 -11          0.55          1.03         1.25 o                         
  -4   3 -11        159.24        131.72         4.64 o                         
  -3   3 -11         18.33         23.70         1.32 o                         
  -2   3 -11         35.24         30.90         1.50 o                         
  -1   3 -11        413.20        378.11         6.21 o                         
   0   3 -11         31.65         42.03         1.03 o                         
   1   3 -11        102.19        132.52         2.54 o                         
   2   3 -11        180.42        166.69         3.49 o                         
   3   3 -11          8.53         10.73         1.25 o                         
   4   3 -11         18.32         17.17         3.23 o                         
   5   3 -11          0.26          1.92         1.60 o                         
  -5   2 -10         33.68         25.85         1.78 o                         
  -4   2 -10         27.32         22.77         1.98 o                         
  -3   2 -10        220.33        219.10         4.02 o                         
  -2   2 -10       1066.06       1102.21        12.80 o                         
  -1   2 -10        447.18        469.37         5.61 o                         
   0   2 -10         36.74         38.33         0.92 o                         
   1   2 -10       1783.05       1722.40        18.96 o                         
   2   2 -10       1060.05       1026.38        15.49 o                         
   3   2 -10        215.28        223.30         3.83 o                         
   4   2 -10         94.76         93.37         3.19 o                         
   5   2 -10         43.81         45.30         2.33 o                         
  -5   1  -9         35.99         40.34         2.00 o                         
  -4   1  -9         21.06         23.11         2.06 o                         
  -3   1  -9          1.95          2.07         0.66 o                         
  -2   1  -9         83.35        116.66         2.03 o                         
  -1   1  -9        120.75        165.23         2.22 o                         
   0   1  -9        360.01        362.17         5.47 o                         
   1   1  -9        261.12        244.32         3.91 o                         
   2   1  -9        549.43        601.72         7.34 o                         
   3   1  -9          1.64          0.02         0.82 o                         
   4   1  -9        207.15        208.10         5.00 o                         
   5   1  -9         76.27         67.68         2.58 o                         
   6   1  -9         18.83         16.12         5.01 o                         
  -6   0  -8         15.87         22.18         5.38 o                         
  -5   0  -8         30.92         37.63         2.08 o                         
  -4   0  -8        157.12        160.75         3.65 o                         
  -3   0  -8         24.12         30.54         1.30 o                         
  -2   0  -8        430.32        398.93         4.63 o                         
  -1   0  -8        381.64        340.21         4.10 o                         
   0   0  -8          1.79          3.75         0.34 o                         
   1   0  -8        929.75        895.70        11.02 o                         
   2   0  -8       1142.18       1212.15        14.26 o                         
   3   0  -8        212.46        220.92         3.34 o                         
   4   0  -8         87.06         83.75         2.58 o                         
   5   0  -8         46.44         48.41         2.71 o                         
   6   0  -8         33.29         29.46         4.97 o                         
  -5  -1  -7         35.74         36.93         1.92 o                         
  -4  -1  -7       1031.69       1102.90        13.37 o                         
  -3  -1  -7        164.54        147.48         2.45 o                         
  -2  -1  -7        191.45        211.83         2.81 o                         
  -1  -1  -7        231.70        228.00         2.68 o                         
   0  -1  -7        286.36        257.78         3.51 o                         
   1  -1  -7        406.64        349.50         4.09 o                         
   2  -1  -7       1233.67       1180.72        15.30 o                         
   3  -1  -7        166.06        176.23         2.85 o                         
   4  -1  -7         96.00         86.29         2.42 o                         
   5  -1  -7        245.25        244.37         5.07 o                         
   6  -1  -7         30.59         37.63         4.40 o                         
  -5  -2  -6        448.33        429.97         6.09 o                         
  -4  -2  -6          7.83          9.17         2.01 o                         
  -3  -2  -6        506.05        501.95         6.01 o                         
  -2  -2  -6        686.59        725.99         7.97 o                         
  -1  -2  -6         27.39         26.72         0.80 o                         
   0  -2  -6        140.79        119.21         1.69 o                         
   1  -2  -6       1023.56        935.23        13.44 o                         
   2  -2  -6        352.49        329.30         4.81 o                         
   3  -2  -6        104.33        103.84         1.93 o                         
   4  -2  -6        458.99        444.53         6.14 o                         
   5  -2  -6         41.28         45.16         2.24 o                         
   6  -2  -6         43.34         47.97         4.05 o                         
  -5  -3  -5        178.58        169.95         3.81 o                         
  -4  -3  -5         73.26         89.16         3.27 o                         
  -3  -3  -5          0.36         -0.44         0.76 o                         
  -2  -3  -5        137.81        146.31         3.69 o                         
  -1  -3  -5       1156.22       1193.90        12.30 o                         
   0  -3  -5          0.73          0.94         0.42 o                         
   1  -3  -5        281.57        258.28         3.49 o                         
   2  -3  -5        105.38        107.96         1.91 o                         
   3  -3  -5          1.51          1.97         0.65 o                         
   4  -3  -5        472.51        484.92         7.41 o                         
   5  -3  -5         52.75         55.90         2.22 o                         
   6  -3  -5         80.75         79.61         5.88 o                         
  -5  -4  -4          9.46         12.96         1.99 o                         
  -4  -4  -4        404.85        403.86         5.67 o                         
  -3  -4  -4          1.66          2.78         0.89 o                         
  -2  -4  -4          9.38         10.56         1.16 o                         
  -1  -4  -4        233.99        234.37         3.04 o                         
   0  -4  -4         10.76         11.10         0.72 o                         
   1  -4  -4        229.85        229.45         2.97 o                         
   2  -4  -4        461.46        432.25         5.63 o                         
   3  -4  -4         73.07         68.22         1.34 o                         
   4  -4  -4         15.52         20.24         1.57 o                         
   5  -4  -4        481.44        503.06         6.06 o                         
   6  -4  -4          3.09          3.87         3.62 o                         
  -5  -5  -3         22.42         16.28         2.78 o                         
  -4  -5  -3         33.86         37.73         2.54 o                         
  -3  -5  -3          2.21          3.29         0.99 o                         
  -2  -5  -3         25.22         21.02         1.43 o                         
  -1  -5  -3        258.33        294.19         3.76 o                         
   0  -5  -3        303.20        306.88         3.83 o                         
   1  -5  -3         54.90         61.88         1.34 o                         
   2  -5  -3         29.31         29.41         1.14 o                         
   3  -5  -3        157.58        148.30         2.37 o                         
   4  -5  -3         88.00         79.69         2.18 o                         
   5  -5  -3         30.30         19.87         1.26 o                         
   6  -5  -3         72.28         70.40         8.31 o                         
  -4  -6  -2         15.27         17.54         3.77 o                         
  -3  -6  -2         98.96         90.29         2.83 o                         
  -2  -6  -2        233.24        246.18         6.92 o                         
  -1  -6  -2          6.33          7.05         0.80 o                         
   0  -6  -2        134.21        120.05         1.96 o                         
   1  -6  -2          7.03          7.62         0.74 o                         
   2  -6  -2        268.98        268.30         3.95 o                         
   3  -6  -2          5.76         11.20         1.04 o                         
   4  -6  -2         39.78         30.52         1.94 o                         
   5  -6  -2         47.87         43.49         1.94 o                         
  -4  -7  -1         95.47        101.84         6.80 o                         
  -3  -7  -1          0.72          0.17         1.51 o                         
  -2  -7  -1         75.24         65.18         3.06 o                         
  -1  -7  -1        508.86        511.15         5.78 o                         
   0  -7  -1         87.02         86.43         1.91 o                         
   1  -7  -1        403.70        422.50         4.75 o                         
   2  -7  -1         30.58         24.56         1.35 o                         
   3  -7  -1        366.24        346.11         4.48 o                         
   4  -7  -1         93.97         97.37         2.78 o                         
   5  -7  -1        114.34        108.60         3.22 o                         
  -3  -8   0          0.48          4.94         2.05 o                         
  -2  -8   0        234.99        238.09         4.26 o                         
  -1  -8   0         39.54         39.88         1.57 o                         
   0  -8   0        188.49        182.28         2.96 o                         
   1  -8   0          2.52          2.97         0.88 o                         
   2  -8   0        141.31        132.22         2.52 o                         
   3  -8   0          0.03          1.58         1.03 o                         
   4  -8   0         30.21         29.87         2.60 o                         
   5  -8   0         18.51         18.11         1.97 o                         
  -2  -9   1        102.53         95.67         3.84 o                         
  -1  -9   1          0.55         -0.59         1.22 o                         
   0  -9   1         16.71         10.33         1.31 o                         
   1  -9   1         10.69         19.80         1.46 o                         
   2  -9   1         50.20         63.12         2.24 o                         
   3  -9   1         21.78         19.21         1.45 o                         
   4  -9   1          7.31         11.99         4.19 o                         
  -1 -10   2         68.03         68.20         3.54 o                         
   0 -10   2         22.15         23.13         2.16 o                         
   1 -10   2         38.71         35.32         1.66 o                         
   2 -10   2         16.89         23.83         2.79 o                         
   3 -10   2         19.76         20.82         1.81 o                         
  -2   8 -17          4.57          6.91         2.15 o                         
  -1   8 -17         13.18         16.26         1.93 o                         
   0   8 -17         16.11         10.73         1.98 o                         
   1   8 -17          5.52          2.38         1.61 o                         
   2   8 -17         18.75         31.88         5.53 o                         
  -3   7 -16          2.89          1.74         1.96 o                         
  -2   7 -16         38.95         42.83         2.65 o                         
  -1   7 -16          4.66          7.57         1.51 o                         
   0   7 -16         41.19         37.73         2.02 o                         
   1   7 -16          0.06          1.75         1.73 o                         
   2   7 -16        101.04         98.54         3.96 o                         
   3   7 -16          0.83          4.09         2.72 o                         
  -4   6 -15         41.86         30.18         4.77 o                         
  -3   6 -15         31.60         28.38         2.31 o                         
  -2   6 -15        241.41        239.36         5.15 o                         
  -1   6 -15          6.23          6.57         1.15 o                         
   0   6 -15        285.74        274.16         4.31 o                         
   1   6 -15          9.83         12.27         1.37 o                         
   2   6 -15         32.55         32.79         2.87 o                         
   3   6 -15         26.66         25.32         2.72 o                         
  -5   5 -14         60.75         73.54         4.07 o                         
  -4   5 -14         27.60         26.29         4.30 o                         
  -3   5 -14          0.46          1.19         1.15 o                         
  -2   5 -14         37.33         31.78         2.83 o                         
  -1   5 -14        217.80        200.67         3.27 o                         
   0   5 -14          6.64          7.20         1.13 o                         
   1   5 -14        181.23        181.61         3.27 o                         
   2   5 -14          5.93          6.20         2.47 o                         
   3   5 -14         86.82         77.49         3.73 o                         
   4   5 -14          5.89          1.77         4.59 o                         
  -5   4 -13         33.16         37.57         2.53 o                         
  -4   4 -13          1.38         18.25         5.00 o                         
  -4   4 -12         40.55         18.26         5.00 o                         
  -4   4 -13          1.38          6.19         3.78 o                         
  -3   4 -13        123.44        102.57         2.54 o                         
  -2   4 -13        214.40        207.14         3.23 o                         
  -1   4 -13         18.63          7.61         0.88 o                         
   0   4 -13        551.82        560.69         8.04 o                         
   1   4 -13          0.46          0.93         0.79 o                         
   2   4 -13        336.37        327.67         7.98 o                         
   3   4 -13        182.00        151.76         3.38 o                         
   4   4 -13        241.85        232.18         5.58 o                         
   5   4 -13         31.22         28.28         3.29 o                         
  -5   3 -12         54.66         67.16         3.31 o                         
  -4   3 -12        235.85        241.28         5.11 o                         
  -3   3 -12        119.29        118.06         2.59 o                         
  -2   3 -12          8.68          8.36         1.32 o                         
  -1   3 -12        356.84        377.36         6.25 o                         
   0   3 -12         82.83         62.71         1.41 o                         
   1   3 -12        578.21        604.37         9.32 o                         
   2   3 -12         35.05         35.00         1.74 o                         
   3   3 -12         71.41         75.38         2.83 o                         
   4   3 -12         80.96         83.40         3.57 o                         
   5   3 -12          5.15          4.80         2.13 o                         
  -5   2 -11         68.24         81.44         2.66 o                         
  -4   2 -11         14.06         15.26         1.78 o                         
  -3   2 -11         26.15         23.03         1.32 o                         
  -2   2 -11        348.50        381.79         5.03 o                         
  -1   2 -11        354.72        421.12         5.85 o                         
   0   2 -11        491.15        435.83         5.75 o                         
   1   2 -11        127.32        120.02         2.06 o                         
   2   2 -11        205.76        208.88         3.38 o                         
   3   2 -11         19.64         20.05         1.30 o                         
   4   2 -11          3.37          6.95         2.51 o                         
   5   2 -11         46.43         55.23         2.75 o                         
  -5   1 -10        122.76        109.24         3.01 o                         
  -4   1 -10        212.30        210.51         3.63 o                         
  -3   1 -10         17.87         20.53         1.02 o                         
  -2   1 -10         13.87         15.15         0.96 o                         
  -1   1 -10         50.76         58.30         1.12 o                         
   0   1 -10        700.09        613.88         9.01 o                         
   1   1 -10        432.64        463.25         5.96 o                         
   2   1 -10        859.38        933.38        11.05 o                         
   3   1 -10          9.43          7.96         0.89 o                         
   4   1 -10         24.97         25.42         2.31 o                         
   5   1 -10          1.32          2.47         1.73 o                         
   6   1 -10          2.48          1.67         4.82 o                         
  -5   0  -9          7.21          7.27         1.55 o                         
  -4   0  -9        244.24        255.95         3.95 o                         
  -3   0  -9         17.26         18.94         1.07 o                         
  -2   0  -9        235.40        263.06         3.30 o                         
  -1   0  -9          5.06         15.06         0.68 o                         
   0   0  -9        169.23        135.07         2.05 o                         
   1   0  -9          0.22          1.38         0.33 o                         
   2   0  -9        307.98        270.99         3.64 o                         
   3   0  -9         25.70         28.01         1.31 o                         
   4   0  -9         75.18         79.70         2.35 o                         
   5   0  -9         43.24         46.36         2.41 o                         
   6   0  -9         34.32         48.94         4.58 o                         
  -5  -1  -8         76.25         72.28         2.86 o                         
  -4  -1  -8        569.07        579.60         7.14 o                         
  -3  -1  -8        107.83         97.19         2.02 o                         
  -2  -1  -8         25.43         23.71         1.04 o                         
  -1  -1  -8        665.50        607.10         7.04 o                         
   0  -1  -8       1872.64       1871.07        23.08 o                         
   1  -1  -8       1926.40       1807.99        21.94 o                         
   2  -1  -8         41.10         47.74         1.36 o                         
   3  -1  -8       1699.64       1697.16        19.48 o                         
   4  -1  -8        178.40        182.73         3.43 o                         
   5  -1  -8         38.37         38.79         1.95 o                         
   6  -1  -8         26.44         13.85         5.23 o                         
  -5  -2  -7        181.88        177.38         3.84 o                         
  -4  -2  -7        208.19        211.34         3.69 o                         
  -3  -2  -7        420.87        429.70         5.33 o                         
  -2  -2  -7        189.24        188.56         3.22 o                         
  -1  -2  -7        140.67        141.69         1.95 o                         
   0  -2  -7       1164.24       1253.47        14.07 o                         
   1  -2  -7          1.52          4.88         0.59 o                         
   2  -2  -7         84.43         79.96         1.43 o                         
   3  -2  -7         92.20        119.79         2.23 o                         
   4  -2  -7        145.61        147.07         3.32 o                         
   5  -2  -7         25.15         26.46         1.85 o                         
   6  -2  -7         50.23         47.10         4.34 o                         
  -5  -3  -6         23.56         24.77         2.19 o                         
  -4  -3  -6        321.35        329.31         5.93 o                         
  -3  -3  -6          1.28          3.38         0.91 o                         
  -2  -3  -6        105.08        127.47         2.15 o                         
  -1  -3  -6       2948.13       3107.16        31.05 o                         
   0  -3  -6        202.66        171.09         2.37 o                         
   1  -3  -6       1251.84       1298.32        14.91 o                         
   2  -3  -6        174.26        189.83         2.62 o                         
   3  -3  -6        240.29        233.36         3.46 o                         
   4  -3  -6        103.42        110.06         2.84 o                         
   5  -3  -6         18.30         20.15         1.53 o                         
   6  -3  -6          1.60         -7.35         7.35 o                         
  -5  -4  -5         39.23         31.49         2.32 o                         
  -4  -4  -5        148.95        143.38         3.32 o                         
  -3  -4  -5        134.13        126.38         2.53 o                         
  -2  -4  -5        140.77        144.07         2.87 o                         
  -1  -4  -5        190.06        200.53         2.73 o                         
   0  -4  -5         32.15         42.24         1.12 o                         
   1  -4  -5        216.23        256.74         3.27 o                         
   2  -4  -5         37.22         53.97         1.58 o                         
   3  -4  -5        180.71        169.99         2.25 o                         
   4  -4  -5         21.61         24.80         1.53 o                         
   5  -4  -5        184.86        171.81         3.37 o                         
   6  -4  -5         10.83         16.80         4.17 o                         
  -4  -5  -4         67.52         67.07         3.10 o                         
  -3  -5  -4        246.42        237.19         3.70 o                         
  -2  -5  -4        203.58        193.21         3.79 o                         
  -1  -5  -4          0.36          1.07         0.63 o                         
   0  -5  -4        304.86        310.41         3.90 o                         
   1  -5  -4        262.55        255.86         3.07 o                         
   2  -5  -4        259.51        263.65         4.99 o                         
   3  -5  -4         32.06         30.65         1.50 o                         
   4  -5  -4        280.70        279.51         3.49 o                         
   5  -5  -4          5.08         10.83         1.07 o                         
   6  -5  -4         46.73         48.38         6.41 o                         
   6  -5  -4         43.39         74.88        10.05 o                         
  -4  -6  -3        101.32         88.08         4.31 o                         
  -3  -6  -3         57.86         50.20         2.42 o                         
  -2  -6  -3         23.26         16.41         1.79 o                         
  -1  -6  -3        115.87        133.65         2.37 o                         
   0  -6  -3        414.60        420.63         5.15 o                         
   1  -6  -3          9.40         12.94         0.90 o                         
   2  -6  -3         11.37         14.38         1.05 o                         
   3  -6  -3        210.81        219.05         3.44 o                         
   4  -6  -3         78.40         82.35         2.32 o                         
   5  -6  -3         73.10         70.12         2.20 o                         
  -4  -7  -2         11.00         18.60         7.96 o                         
  -3  -7  -2          3.47          2.27         1.67 o                         
  -2  -7  -2          6.74          3.62         1.85 o                         
  -1  -7  -2       1262.52       1322.58        13.39 o                         
   0  -7  -2         96.99         93.11         2.05 o                         
   1  -7  -2        126.66        124.57         2.19 o                         
   2  -7  -2         61.86         54.28         1.72 o                         
   3  -7  -2        192.20        189.03         3.00 o                         
   4  -7  -2          0.37          6.32         2.31 o                         
   5  -7  -2        151.35        159.00         3.75 o                         
  -3  -8  -1          3.50          6.00         2.05 o                         
  -2  -8  -1        406.86        384.88         5.71 o                         
  -1  -8  -1          0.00          0.28         1.00 o                         
   0  -8  -1        400.45        404.53         5.39 o                         
   1  -8  -1         11.56         11.39         1.03 o                         
   2  -8  -1        126.75        126.77         2.69 o                         
   3  -8  -1         35.15         39.84         1.68 o                         
   4  -8  -1        210.96        206.80         4.18 o                         
   5  -8  -1          0.12          2.58         2.13 o                         
  -2  -9   0         59.47         52.58         3.48 o                         
  -1  -9   0        126.63        144.29         2.80 o                         
   0  -9   0        120.51        136.65         2.78 o                         
   1  -9   0          0.08          0.38         1.12 o                         
   2  -9   0        246.70        222.72         3.57 o                         
   3  -9   0        105.29         98.84         2.60 o                         
   4  -9   0          1.75          1.82         3.00 o                         
  -1 -10   1         33.20         36.80         2.16 o                         
   0 -10   1          2.48          2.43         1.56 o                         
   1 -10   1          5.10          4.40         1.19 o                         
   2 -10   1         50.06         58.36         3.84 o                         
   3 -10   1         75.07         81.32         2.81 o                         
  -2   8 -18          0.24         15.10         5.23 o                         
  -1   8 -18          0.04          3.17         2.96 o                         
   0   8 -18         66.89         72.18         4.13 o                         
   1   8 -18          0.06          2.84         1.99 o                         
  -3   7 -17         10.02         15.78         2.28 o                         
  -2   7 -17        197.00        179.95         4.45 o                         
  -1   7 -17          2.52          2.82         1.45 o                         
   0   7 -17        107.49        128.69         3.25 o                         
   1   7 -17         22.41         22.58         1.45 o                         
   2   7 -17         25.58         31.71         4.64 o                         
   3   7 -17          3.51          0.61         2.98 o                         
  -4   6 -16         27.71         42.97         5.97 o                         
  -3   6 -16        131.45        115.00         4.09 o                         
  -2   6 -16         68.14         71.64         2.95 o                         
  -1   6 -16         65.62         71.88         2.48 o                         
   0   6 -16          8.63         11.90         1.41 o                         
   1   6 -16         63.53         61.76         2.47 o                         
   2   6 -16          8.20         11.37         3.61 o                         
   3   6 -16          5.52          2.55         2.34 o                         
  -4   5 -15         33.67         36.01         3.73 o                         
  -3   5 -15          0.21          0.16         1.14 o                         
  -2   5 -15         64.69         59.78         2.81 o                         
  -1   5 -15        270.84        265.55         5.95 o                         
   0   5 -15         28.49         29.00         1.92 o                         
   1   5 -15        144.47        155.28         3.07 o                         
   2   5 -15        101.47         98.19         3.63 o                         
   3   5 -15         73.65         68.39         2.89 o                         
   4   5 -15          2.84          1.51         5.39 o                         
  -5   4 -14          3.99          3.33         2.20 o                         
  -4   4 -14         64.91         98.67         4.43 o                         
  -3   4 -14        261.54        237.73         3.93 o                         
  -2   4 -14        319.33        323.10         4.51 o                         
  -1   4 -14        148.41        165.82         3.43 o                         
   0   4 -14        742.22        723.79         9.69 o                         
   1   4 -14        575.02        559.64         8.33 o                         
   2   4 -14        312.97        290.83        10.15 o                         
   3   4 -14        263.83        264.43         6.29 o                         
   4   4 -14         94.10        100.31         4.01 o                         
   5   4 -14         36.60         38.05         3.48 o                         
  -5   3 -13         65.10         70.71         3.36 o                         
  -4   3 -13         68.95         63.86         2.94 o                         
  -3   3 -13          0.53         -0.11         1.22 o                         
  -2   3 -13         23.41         25.12         1.44 o                         
  -1   3 -13         81.59         94.29         2.33 o                         
   0   3 -13         18.84         22.39         1.00 o                         
   1   3 -13        639.51        625.50         9.67 o                         
   2   3 -13        103.43        105.79         2.45 o                         
   3   3 -13        111.85        121.88         2.85 o                         
   4   3 -13         74.81         60.78         3.33 o                         
   5   3 -13         21.08         24.25         2.51 o                         
  -5   2 -12         72.15         70.46         2.53 o                         
  -4   2 -12         31.08         41.89         1.85 o                         
  -3   2 -12         64.80         65.81         2.03 o                         
  -2   2 -12        134.76        145.67         2.80 o                         
  -1   2 -12          0.69          1.04         0.44 o                         
   0   2 -12        653.74        604.52         7.82 o                         
   1   2 -12        166.57        156.70         2.81 o                         
   2   2 -12         54.61         51.96         1.55 o                         
   3   2 -12        295.56        285.57         4.59 o                         
   4   2 -12         98.23         95.32         3.49 o                         
   5   2 -12          5.45          6.89         1.80 o                         
  -5   1 -11          0.29          3.32         1.43 o                         
  -4   1 -11        148.27        151.23         3.04 o                         
  -3   1 -11        432.34        422.29         5.06 o                         
  -2   1 -11        329.25        336.19         4.49 o                         
  -1   1 -11        335.74        362.10         4.41 o                         
   0   1 -11          3.26          5.43         0.53 o                         
   1   1 -11          3.62          2.25         0.37 o                         
   2   1 -11        390.47        376.63         5.34 o                         
   3   1 -11         80.63         75.96         2.03 o                         
   4   1 -11         43.56         37.27         2.52 o                         
   5   1 -11          0.07         -1.36         1.58 o                         
   6   1 -11          1.07         10.37         4.67 o                         
  -5   0 -10         43.18         37.52         2.05 o                         
  -4   0 -10         19.09         22.81         2.00 o                         
  -3   0 -10        599.58        580.48         7.40 o                         
  -2   0 -10        301.42        273.25         3.82 o                         
  -1   0 -10       1210.34       1319.17        14.65 o                         
   0   0 -10        157.24        161.41         2.42 o                         
   1   0 -10       1683.56       1633.00        17.76 o                         
   2   0 -10        155.69        212.86         3.01 o                         
   3   0 -10        454.67        447.59         6.54 o                         
   4   0 -10        210.42        195.97         3.63 o                         
   5   0 -10         67.17         62.44         2.82 o                         
   6   0 -10         21.44         19.17         4.61 o                         
  -5  -1  -9         59.90         59.98         2.72 o                         
  -4  -1  -9         24.85         30.15         2.14 o                         
  -3  -1  -9         13.21         10.01         0.92 o                         
  -2  -1  -9        562.20        577.44         6.49 o                         
  -1  -1  -9        153.33        170.41         2.41 o                         
   0  -1  -9       2201.92       2312.45        28.37 o                         
   1  -1  -9        463.41        481.81         6.23 o                         
   2  -1  -9        193.71        177.06         2.66 o                         
   3  -1  -9         30.16         32.97         1.42 o                         
   4  -1  -9        338.33        344.88         5.14 o                         
   5  -1  -9         40.82         39.54         1.99 o                         
   6  -1  -9         23.49         24.54         4.30 o                         
  -5  -2  -8         16.47         16.80         1.88 o                         
  -4  -2  -8         14.28         12.92         2.15 o                         
  -3  -2  -8         11.01         11.94         1.01 o                         
  -2  -2  -8        737.65        747.00         8.15 o                         
  -1  -2  -8          0.92          1.18         0.48 o                         
   0  -2  -8       1348.69       1261.66        14.15 o                         
   1  -2  -8          3.71          7.56         0.52 o                         
   2  -2  -8        237.95        271.95         3.12 o                         
   3  -2  -8       1289.53       1260.63        14.66 o                         
   4  -2  -8        279.45        266.60         4.75 o                         
   5  -2  -8        240.15        227.04         4.11 o                         
   6  -2  -8         32.06         28.59         4.60 o                         
  -5  -3  -7         52.99         56.81         2.87 o                         
  -4  -3  -7        223.94        231.77         4.92 o                         
  -3  -3  -7        549.73        568.57         6.80 o                         
  -2  -3  -7         49.80         51.39         1.74 o                         
  -1  -3  -7        701.51        742.19         7.92 o                         
   0  -3  -7        354.78        383.25         4.68 o                         
   1  -3  -7          5.94         10.87         0.75 o                         
   2  -3  -7        524.10        535.88         6.11 o                         
   3  -3  -7          4.66          3.03         0.65 o                         
   4  -3  -7        602.93        583.77         8.34 o                         
   5  -3  -7          8.16          6.05         1.21 o                         
   6  -3  -7         65.63         73.80         5.49 o                         
  -5  -4  -6         32.38         38.31         2.54 o                         
  -4  -4  -6         33.81         30.12         2.53 o                         
  -3  -4  -6          2.43          0.89         0.95 o                         
  -2  -4  -6        288.15        309.95         5.18 o                         
  -1  -4  -6         92.03        100.49         1.78 o                         
   0  -4  -6         98.40         94.36         1.71 o                         
   1  -4  -6        261.46        244.39         3.50 o                         
   2  -4  -6        335.70        326.92         5.14 o                         
   3  -4  -6          5.80          4.21         1.02 o                         
   4  -4  -6        340.15        341.87         6.55 o                         
   5  -4  -6        231.31        229.66         3.98 o                         
   6  -4  -6         33.54         43.37         4.34 o                         
  -4  -5  -5         68.75         73.97         3.11 o                         
  -3  -5  -5         22.99         22.78         1.37 o                         
  -2  -5  -5        364.36        373.20         5.38 o                         
  -1  -5  -5         12.85         10.34         0.80 o                         
   0  -5  -5          0.70          3.33         0.66 o                         
   1  -5  -5         88.92         93.58         1.60 o                         
   2  -5  -5          3.47          6.94         1.52 o                         
   3  -5  -5         35.69         36.90         1.66 o                         
   4  -5  -5        181.93        168.37         2.82 o                         
   5  -5  -5         22.56         22.78         1.60 o                         
   6  -5  -5         13.52          9.55         5.99 o                         
  -4  -6  -4         29.27         18.69         3.05 o                         
  -3  -6  -4          0.57          0.40         1.19 o                         
  -2  -6  -4          6.48          6.00         1.49 o                         
  -1  -6  -4        164.94        168.69         2.75 o                         
   0  -6  -4         37.75         42.51         1.50 o                         
   1  -6  -4         76.30         72.55         1.58 o                         
   2  -6  -4          9.69         11.88         1.32 o                         
   3  -6  -4          6.45          8.09         1.28 o                         
   4  -6  -4         33.08         34.98         1.89 o                         
   5  -6  -4        193.39        220.92         3.36 o                         
  -3  -7  -3         66.80         58.94         2.91 o                         
  -2  -7  -3         95.92         96.68         2.46 o                         
  -1  -7  -3        655.53        642.99         7.15 o                         
   0  -7  -3         26.10         25.03         1.36 o                         
   1  -7  -3          1.13          3.85         0.84 o                         
   2  -7  -3        246.85        251.40         3.85 o                         
   3  -7  -3        249.92        239.55         4.21 o                         
   4  -7  -3        205.19        207.31         4.52 o                         
   5  -7  -3         32.31         23.30         1.76 o                         
  -3  -8  -2          0.08          0.51         2.08 o                         
  -2  -8  -2        118.26        130.85         3.46 o                         
  -1  -8  -2          0.01          0.65         1.05 o                         
   0  -8  -2        134.60        137.00         2.60 o                         
   1  -8  -2         70.48         82.29         2.01 o                         
   2  -8  -2        211.61        202.34         3.42 o                         
   3  -8  -2        117.65        113.74         2.50 o                         
   4  -8  -2          9.35          6.49         2.47 o                         
  -2  -9  -1         39.80         42.52         3.37 o                         
  -1  -9  -1        311.34        291.72         4.09 o                         
   0  -9  -1          0.26          1.26         1.28 o                         
   1  -9  -1         53.75         66.54         2.19 o                         
   2  -9  -1        313.13        303.22         5.72 o                         
   3  -9  -1        103.07         98.68         2.62 o                         
   4  -9  -1          4.04         -0.40         2.93 o                         
  -1 -10   0          0.96          2.36         1.56 o                         
   0 -10   0          0.30          1.13         1.66 o                         
   1 -10   0          9.48          7.46         1.27 o                         
   2 -10   0        100.19         93.06         2.89 o                         
   3 -10   0         22.27         27.18         1.98 o                         
  -2   8 -19         20.77         42.03         6.14 o                         
  -1   8 -19          0.00         -2.95         2.95 o                         
   0   8 -19         46.25         50.58         3.51 o                         
   1   8 -19          0.06         -2.56         2.56 o                         
  -3   7 -18          2.75          7.18         2.02 o                         
  -2   7 -18         42.57         45.18         2.76 o                         
  -1   7 -18         24.26         21.61         1.76 o                         
   0   7 -18         27.28         23.48         2.39 o                         
   1   7 -18          2.20          3.47         1.95 o                         
   2   7 -18          2.54          2.78         3.59 o                         
  -4   6 -17         67.67         47.24         6.38 o                         
  -3   6 -17        127.69        131.72         4.37 o                         
  -2   6 -17         80.70         80.32         3.02 o                         
  -1   6 -17        305.55        276.34         7.77 o                         
   0   6 -17          9.77         11.27         1.70 o                         
   1   6 -17          9.78         14.26         1.94 o                         
   2   6 -17         32.09         30.12         4.86 o                         
   3   6 -17         10.84         10.09         3.80 o                         
  -4   5 -16         17.31         18.16         3.74 o                         
  -3   5 -16         33.33         35.88         2.01 o                         
  -2   5 -16        234.27        225.76         4.92 o                         
  -1   5 -16         47.55         49.96         2.00 o                         
   0   5 -16         46.63         42.29         2.19 o                         
   1   5 -16         68.46         75.27         2.85 o                         
   2   5 -16         84.93         85.89         3.60 o                         
   3   5 -16          8.68         10.04         2.17 o                         
   4   5 -16         14.14         14.54         4.70 o                         
  -5   4 -15         29.32         30.64         2.86 o                         
  -4   4 -15         55.54         50.46         3.74 o                         
  -3   4 -15        467.21        439.68         6.13 o                         
  -2   4 -15        119.27        119.67         3.13 o                         
  -1   4 -15         34.51         35.40         1.66 o                         
   0   4 -15        544.24        544.97         7.54 o                         
   1   4 -15         30.74         33.70         2.00 o                         
   2   4 -15         13.99         12.94         1.34 o                         
   3   4 -15        120.14        107.32         2.80 o                         
   4   4 -15         82.94         75.65         3.79 o                         
  -5   3 -14         70.76         64.21         3.66 o                         
  -4   3 -14        145.68        135.34         3.68 o                         
  -3   3 -14         94.49         97.89         2.48 o                         
  -2   3 -14        102.16        108.39         2.25 o                         
  -1   3 -14        418.27        425.41         7.06 o                         
   0   3 -14        134.32        120.26         2.09 o                         
   1   3 -14         50.26         45.89         1.35 o                         
   2   3 -14        571.95        539.75         8.49 o                         
   3   3 -14         54.93         43.69         2.03 o                         
   4   3 -14        188.52        191.85         4.94 o                         
   5   3 -14          7.32          5.34         2.36 o                         
  -5   2 -13         48.45         41.70         1.99 o                         
  -4   2 -13         96.72         88.35         3.18 o                         
  -3   2 -13         14.40         12.11         1.15 o                         
  -2   2 -13         37.96         43.37         1.81 o                         
  -1   2 -13         36.57         41.89         1.09 o                         
   0   2 -13         21.33         18.56         0.88 o                         
   1   2 -13         96.80        116.57         2.33 o                         
   2   2 -13         24.62         26.48         1.30 o                         
   3   2 -13        156.42        167.35         3.25 o                         
   4   2 -13          0.65          7.28         2.64 o                         
   5   2 -13          0.07          3.49         1.87 o                         
  -5   1 -12         36.29         42.37         2.11 o                         
  -4   1 -12        168.06        168.53         3.06 o                         
  -3   1 -12         93.80         94.22         2.16 o                         
  -2   1 -12        340.70        335.72         4.54 o                         
  -1   1 -12         70.19         60.03         1.25 o                         
   0   1 -12        646.13        666.03         9.81 o                         
   1   1 -12        443.72        446.36         5.82 o                         
   2   1 -12        146.67        168.84         3.41 o                         
   3   1 -12        352.83        333.91         5.07 o                         
   4   1 -12        115.26        112.67         3.36 o                         
   5   1 -12         37.94         38.32         2.43 o                         
  -5   0 -11         96.41        106.00         3.10 o                         
  -4   0 -11        654.04        660.07         8.50 o                         
  -3   0 -11       1380.19       1417.38        15.01 o                         
  -2   0 -11         32.21         34.19         1.32 o                         
  -1   0 -11        320.83        346.12         4.30 o                         
   0   0 -11        551.29        570.46         7.37 o                         
   1   0 -11        865.70        837.54        10.47 o                         
   2   0 -11         38.86         36.92         1.47 o                         
   3   0 -11          1.88          2.31         0.84 o                         
   4   0 -11         81.14         83.63         2.53 o                         
   5   0 -11          0.99          1.67         1.72 o                         
   6   0 -11         32.11         50.14         8.00 o                         
  -5  -1 -10         13.59         12.55         1.77 o                         
  -4  -1 -10         75.85         78.73         2.90 o                         
  -3  -1 -10          1.44          0.94         0.83 o                         
  -2  -1 -10          8.19         11.08         1.08 o                         
  -1  -1 -10         23.17         19.70         0.87 o                         
   0  -1 -10       1276.83       1270.69        15.81 o                         
   1  -1 -10         63.63         68.00         1.37 o                         
   2  -1 -10        354.30        386.66         4.96 o                         
   3  -1 -10          5.01          4.84         0.83 o                         
   4  -1 -10        254.91        262.87         4.32 o                         
   5  -1 -10         15.97         15.72         1.56 o                         
   6  -1 -10         76.22         59.37         4.66 o                         
  -5  -2  -9          8.86          9.50         1.80 o                         
  -4  -2  -9        146.08        144.00         3.23 o                         
  -3  -2  -9        581.28        622.63         7.29 o                         
  -2  -2  -9         61.25         55.07         1.67 o                         
  -1  -2  -9         48.00         44.74         1.19 o                         
   0  -2  -9       4027.53       3991.09        43.69 o                         
   1  -2  -9        187.86        145.44         2.31 o                         
   2  -2  -9         16.27         18.52         0.90 o                         
   3  -2  -9        644.68        678.01         8.33 o                         
   4  -2  -9        106.05         98.72         2.84 o                         
   5  -2  -9         66.08         68.32         2.55 o                         
   6  -2  -9         57.43         48.84         5.08 o                         
  -5  -3  -8         43.01         47.87         2.94 o                         
  -4  -3  -8         43.38         52.38         3.21 o                         
  -3  -3  -8         79.45         76.63         2.13 o                         
  -2  -3  -8          0.97         -0.25         1.52 o                         
  -1  -3  -8        135.63        136.27         2.23 o                         
   0  -3  -8        381.02        306.51         3.88 o                         
   1  -3  -8       1060.54       1049.47        13.37 o                         
   2  -3  -8        227.86        225.72         3.02 o                         
   3  -3  -8        158.62        173.58         2.92 o                         
   4  -3  -8        745.33        729.84        11.56 o                         
   5  -3  -8          9.30          9.37         1.41 o                         
   6  -3  -8        175.12        160.72         6.97 o                         
  -5  -4  -7         15.98         11.72         2.52 o                         
  -4  -4  -7          8.11          7.76         2.52 o                         
  -3  -4  -7         63.46         52.30         2.03 o                         
  -2  -4  -7        150.66        169.28         3.22 o                         
  -1  -4  -7         85.39         86.51         1.66 o                         
   0  -4  -7        154.40        144.08         2.28 o                         
   1  -4  -7        367.78        359.13         4.80 o                         
   2  -4  -7        277.27        314.56         4.99 o                         
   3  -4  -7         98.18         97.24         2.61 o                         
   4  -4  -7         19.59         18.47         1.96 o                         
   5  -4  -7          4.97          4.71         1.29 o                         
   6  -4  -7         97.94         96.17         4.77 o                         
  -4  -5  -6          6.29          9.26         2.78 o                         
  -3  -5  -6         12.89          8.24         1.25 o                         
  -2  -5  -6         30.91         34.38         1.69 o                         
  -1  -5  -6         75.60         69.75         1.67 o                         
   0  -5  -6        119.04        109.35         2.06 o                         
   1  -5  -6          0.38         -0.09         0.57 o                         
   2  -5  -6        312.57        310.66         5.10 o                         
   3  -5  -6        128.53        134.31         3.10 o                         
   4  -5  -6         27.35         26.17         2.28 o                         
   5  -5  -6          0.02          0.80         1.25 o                         
   6  -5  -6         18.60         19.79         6.20 o                         
  -4  -6  -5          5.35         10.32         3.36 o                         
  -3  -6  -5         83.01         83.34         2.55 o                         
  -2  -6  -5         11.07         14.50         1.61 o                         
  -1  -6  -5          0.70         -0.07         0.86 o                         
   0  -6  -5        402.26        420.17         5.22 o                         
   1  -6  -5        231.33        215.59         2.90 o                         
   2  -6  -5        479.65        454.56         5.68 o                         
   3  -6  -5         39.04         34.56         2.01 o                         
   4  -6  -5         80.18         63.35         2.79 o                         
   5  -6  -5         20.84         14.19         1.56 o                         
  -3  -7  -4         14.29         17.26         1.98 o                         
  -2  -7  -4         66.21         72.63         2.32 o                         
  -1  -7  -4         11.97         12.76         1.31 o                         
   0  -7  -4        136.90        135.63         2.82 o                         
   1  -7  -4         34.58         33.89         1.39 o                         
   2  -7  -4         13.47          9.34         1.24 o                         
   3  -7  -4         33.06         35.02         2.10 o                         
   4  -7  -4         74.21         68.48         2.65 o                         
   5  -7  -4          7.97          9.03         1.56 o                         
  -3  -8  -3          9.28          9.05         2.20 o                         
  -2  -8  -3         75.94         69.79         2.97 o                         
  -1  -8  -3         58.11         53.77         2.03 o                         
   0  -8  -3         17.91         19.19         1.44 o                         
   1  -8  -3          8.26          5.47         0.99 o                         
   2  -8  -3          5.78          4.11         1.73 o                         
   3  -8  -3         92.38         99.76         2.86 o                         
   4  -8  -3          1.78          0.45         2.75 o                         
  -2  -9  -2         69.20         64.99         3.69 o                         
  -1  -9  -2        101.57         98.62         2.61 o                         
   0  -9  -2        130.45        124.45         2.96 o                         
   1  -9  -2         58.39         50.94         1.86 o                         
   2  -9  -2        299.38        293.61         4.24 o                         
   3  -9  -2         19.67         14.06         1.33 o                         
   4  -9  -2         75.40         82.12         3.46 o                         
   0 -10  -1          0.90          6.83         2.20 o                         
   1 -10  -1          2.64          2.46         1.21 o                         
   2 -10  -1         34.26         27.14         2.36 o                         
   3 -10  -1          8.64          7.46         1.68 o                         
  -1   8 -20         23.64         18.69         3.55 o                         
   0   8 -20         28.78         29.88         2.86 o                         
  -3   7 -19          3.41          3.09         2.15 o                         
  -2   7 -19          6.37          2.70         2.60 o                         
  -1   7 -19         42.88         48.46         3.80 o                         
   0   7 -19          0.53         -0.57         2.32 o                         
   1   7 -19         23.00         19.80         2.34 o                         
   2   7 -19          0.68          0.17         5.13 o                         
  -3   6 -18         82.32         62.31         3.43 o                         
  -2   6 -18         49.56         46.69         2.81 o                         
  -1   6 -18        106.13        113.01         4.55 o                         
   0   6 -18         21.38         19.60         2.25 o                         
   1   6 -18         74.81         76.22         3.29 o                         
   2   6 -18        114.38        102.73         4.86 o                         
   3   6 -18          8.13          9.19         2.01 o                         
  -4   5 -17         94.32         84.23         4.04 o                         
  -3   5 -17          7.22         12.85         1.61 o                         
  -2   5 -17        219.66        200.41         4.65 o                         
  -1   5 -17          0.04          1.47         1.11 o                         
   0   5 -17          5.19          7.90         1.49 o                         
   1   5 -17        269.73        271.13         5.23 o                         
   2   5 -17        123.87        121.54         3.18 o                         
   3   5 -17          0.23          0.59         1.52 o                         
   4   5 -17         28.81         10.89        11.50 o                         
  -4   4 -16         47.42         31.72         3.76 o                         
  -3   4 -16         23.11         17.02         1.41 o                         
  -2   4 -16         19.47         15.82         1.69 o                         
  -1   4 -16        158.73        157.55         3.50 o                         
   0   4 -16         25.03         22.35         1.27 o                         
   1   4 -16        184.59        174.66         4.26 o                         
   2   4 -16        131.52        118.88         2.50 o                         
   3   4 -16          1.01          0.33         1.13 o                         
   4   4 -16          3.70         -2.10         3.07 o                         
  -5   3 -15         42.71         53.35         3.76 o                         
  -4   3 -15         82.32         71.13         3.27 o                         
  -3   3 -15        114.58        104.14         2.59 o                         
  -2   3 -15        390.25        398.46         6.13 o                         
  -1   3 -15        194.85        195.50         3.92 o                         
   0   3 -15         28.28         30.48         1.19 o                         
   1   3 -15         35.67         32.51         1.33 o                         
   2   3 -15        505.51        504.21         7.08 o                         
   3   3 -15        326.32        317.21         5.13 o                         
   4   3 -15         60.96         51.10         3.42 o                         
   5   3 -15          1.67         -0.64         2.39 o                         
  -5   2 -14          6.82          5.88         2.31 o                         
  -4   2 -14         41.44         36.72         3.20 o                         
  -3   2 -14         78.09         75.36         2.22 o                         
  -2   2 -14        487.56        521.04         6.65 o                         
  -1   2 -14         33.11         42.03         1.17 o                         
   0   2 -14          9.28          9.99         0.78 o                         
   1   2 -14        616.57        602.95         7.88 o                         
   2   2 -14         50.34         54.88         1.66 o                         
   3   2 -14          2.70          0.36         0.96 o                         
   4   2 -14         65.24         56.29         3.21 o                         
   5   2 -14         29.95         28.09         2.29 o                         
  -5   1 -13        107.44        118.60         3.43 o                         
  -4   1 -13         89.35         79.66         2.88 o                         
  -3   1 -13         28.18         31.72         1.54 o                         
  -2   1 -13        240.58        273.64         4.35 o                         
  -1   1 -13        267.46        250.22         3.32 o                         
   0   1 -13         18.26         14.31         0.89 o                         
   1   1 -13        203.03        186.07         2.89 o                         
   2   1 -13         63.85         65.26         1.70 o                         
   3   1 -13         91.62         89.59         2.26 o                         
   4   1 -13         59.26         52.50         2.97 o                         
   5   1 -13          2.48          1.66         1.74 o                         
  -5   0 -12         11.50         12.46         1.77 o                         
  -4   0 -12         43.46         46.14         2.28 o                         
  -3   0 -12        810.73        818.45         9.12 o                         
  -2   0 -12         57.31         51.58         1.56 o                         
  -1   0 -12          0.17          0.96         0.50 o                         
   0   0 -12        127.85        112.24         1.94 o                         
   1   0 -12        999.28       1042.95        12.94 o                         
   2   0 -12        882.40        887.99        13.10 o                         
   3   0 -12        120.59        133.15         2.79 o                         
   4   0 -12         24.46         23.56         2.13 o                         
   5   0 -12         35.35         37.04         2.38 o                         
   6   0 -12         35.74         54.06         5.63 o                         
  -5  -1 -11         15.28         14.71         2.03 o                         
  -4  -1 -11        670.64        685.77        10.08 o                         
  -3  -1 -11        542.82        550.85         6.54 o                         
  -2  -1 -11        542.17        563.48         9.17 o                         
  -1  -1 -11        121.62        101.28         1.77 o                         
   0  -1 -11        246.59        255.71         3.64 o                         
   1  -1 -11       1102.48       1086.27        13.49 o                         
   2  -1 -11        694.74        649.36         8.55 o                         
   3  -1 -11         27.73         29.49         1.39 o                         
   4  -1 -11         51.17         53.66         2.24 o                         
   5  -1 -11          9.24          6.60         1.51 o                         
   6  -1 -11          9.67         19.37         4.45 o                         
  -5  -2 -10          8.96         11.48         2.24 o                         
  -4  -2 -10        168.10        170.21         3.53 o                         
  -3  -2 -10          0.77          1.31         0.95 o                         
  -2  -2 -10         73.24         72.19         1.88 o                         
  -1  -2 -10          0.27          2.07         0.54 o                         
   0  -2 -10        498.95        592.28         7.71 o                         
   1  -2 -10        217.61        213.71         3.16 o                         
   2  -2 -10        230.54        232.48         2.97 o                         
   3  -2 -10        318.96        338.38         4.65 o                         
   4  -2 -10        123.77        123.19         3.60 o                         
   5  -2 -10         66.02         68.05         2.60 o                         
   6  -2 -10         36.68         41.16         3.83 o                         
  -5  -3  -9          0.10          1.44         2.31 o                         
  -4  -3  -9        156.54        160.19         3.98 o                         
  -3  -3  -9        241.05        238.39         3.66 o                         
  -2  -3  -9       1316.51       1345.54        14.15 o                         
  -1  -3  -9          0.22          0.00         0.60 o                         
   0  -3  -9        339.87        362.02         4.52 o                         
   1  -3  -9         27.86         22.67         1.30 o                         
   2  -3  -9       1390.55       1393.67        16.29 o                         
   3  -3  -9          0.58          3.89         0.97 o                         
   4  -3  -9        414.24        418.40         7.73 o                         
   5  -3  -9         48.38         47.90         2.38 o                         
   6  -3  -9        185.41        182.48         7.19 o                         
  -4  -4  -8         76.07         74.11         3.25 o                         
  -3  -4  -8          0.46         -0.24         1.08 o                         
  -2  -4  -8        373.30        376.80         5.69 o                         
  -1  -4  -8         22.83         26.09         1.21 o                         
   0  -4  -8         64.44         50.58         1.31 o                         
   1  -4  -8         72.04         69.99         1.84 o                         
   2  -4  -8         87.69         86.17         2.26 o                         
   3  -4  -8          3.12          3.44         1.01 o                         
   4  -4  -8          6.07          6.50         1.59 o                         
   5  -4  -8         84.09         91.39         2.72 o                         
   6  -4  -8         28.37         28.57         4.26 o                         
  -4  -5  -7         12.80         10.91         2.94 o                         
  -3  -5  -7         36.98         39.74         1.89 o                         
  -2  -5  -7         15.64          6.98         1.66 o                         
  -1  -5  -7        741.18        778.56         8.68 o                         
   0  -5  -7          7.46          3.69         0.69 o                         
   1  -5  -7        101.11        107.37         2.31 o                         
   2  -5  -7        310.76        322.17         4.71 o                         
   3  -5  -7         54.35         51.72         2.67 o                         
   4  -5  -7         66.68         66.48         2.80 o                         
   5  -5  -7          3.42          2.51         1.30 o                         
  -4  -6  -6        224.47        248.57         5.60 o                         
  -3  -6  -6         54.15         45.09         2.23 o                         
  -2  -6  -6         57.02         58.98         2.09 o                         
  -1  -6  -6         74.05         76.60         2.01 o                         
   0  -6  -6       1009.20       1005.32        11.13 o                         
   1  -6  -6         39.10         42.97         1.33 o                         
   2  -6  -6        128.01        133.75         2.54 o                         
   3  -6  -6          0.17          3.78         1.83 o                         
   4  -6  -6        387.52        378.24         7.63 o                         
   5  -6  -6          0.88          0.37         1.74 o                         
  -3  -7  -5         14.38         13.50         1.62 o                         
  -2  -7  -5         40.21         31.39         2.45 o                         
  -1  -7  -5        146.20        166.43         2.85 o                         
   0  -7  -5         92.94         90.23         2.16 o                         
   1  -7  -5         74.63         74.50         1.97 o                         
   2  -7  -5          4.68          2.61         1.73 o                         
   3  -7  -5        528.01        519.03         6.81 o                         
   4  -7  -5         26.16         16.27         2.81 o                         
   5  -7  -5         35.40         26.15         2.53 o                         
  -3  -8  -4         19.58         20.48         2.43 o                         
  -2  -8  -4         15.14         24.24         2.31 o                         
  -1  -8  -4         46.39         47.65         2.06 o                         
   0  -8  -4         60.64         56.77         2.11 o                         
   1  -8  -4         30.80         34.56         1.61 o                         
   2  -8  -4         76.38         71.95         3.16 o                         
   3  -8  -4         50.83         42.57         2.19 o                         
   4  -8  -4         20.51         32.53         3.19 o                         
  -2  -9  -3        119.82        125.36         5.05 o                         
  -1  -9  -3          0.83          2.00         1.66 o                         
   0  -9  -3         15.03         14.67         1.91 o                         
   1  -9  -3          2.85          5.19         1.20 o                         
   2  -9  -3         94.59         99.41         2.46 o                         
   3  -9  -3         20.98         18.87         1.76 o                         
   4  -9  -3        187.22        180.14         5.92 o                         
   0 -10  -2          9.31         12.21         1.85 o                         
   1 -10  -2          3.15          3.24         1.23 o                         
   2 -10  -2         59.88         62.69         3.39 o                         
  -2   7 -20         65.29         52.27         3.60 o                         
  -1   7 -20          0.67          3.11         2.73 o                         
   0   7 -20          7.32         13.67         2.52 o                         
   1   7 -20         10.82         10.06         2.29 o                         
   2   7 -20          7.99         24.24         8.70 o                         
  -3   6 -19          8.05          2.48         2.07 o                         
  -2   6 -19          3.32          4.60         2.62 o                         
  -1   6 -19         10.75         12.74         2.31 o                         
   0   6 -19        121.29        123.07         4.04 o                         
   1   6 -19         55.66         53.49         2.97 o                         
   2   6 -19         35.67         35.39         4.60 o                         
   3   6 -19          0.02          1.93         2.08 o                         
  -4   5 -18          8.87          7.40         4.21 o                         
  -4   5 -18         10.68         37.05        11.28 o                         
  -3   5 -18         44.08         47.16         2.45 o                         
  -2   5 -18         55.57         41.32         3.21 o                         
  -1   5 -18        111.12        110.38         3.05 o                         
   0   5 -18         63.57         54.39         2.47 o                         
   1   5 -18        184.05        189.70         4.37 o                         
   2   5 -18         44.15         48.98         3.76 o                         
   3   5 -18         11.82         11.68         1.75 o                         
   4   5 -18         50.29         39.96         3.15 o                         
  -4   4 -17        101.16        105.13         5.12 o                         
  -3   4 -17         17.87         21.92         1.53 o                         
  -2   4 -17          6.87          4.89         2.17 o                         
  -1   4 -17         86.61         76.08         2.52 o                         
   0   4 -17        410.21        408.70         6.01 o                         
   1   4 -17          0.41          1.56         1.43 o                         
   2   4 -17        179.45        174.70         4.09 o                         
   3   4 -17          0.02          3.71         1.63 o                         
   4   4 -17         28.99         26.63         3.30 o                         
  -4   3 -16         37.90         44.20         3.21 o                         
  -3   3 -16         19.78         24.23         1.57 o                         
  -2   3 -16        216.51        209.08         4.03 o                         
  -1   3 -16         10.82          8.79         1.13 o                         
   0   3 -16         67.33         54.85         1.53 o                         
   1   3 -16        126.93        121.65         2.18 o                         
   2   3 -16         51.53         52.37         1.74 o                         
   3   3 -16         38.26         35.79         1.93 o                         
   4   3 -16         61.23         52.50         3.21 o                         
   5   3 -16         37.59         34.67         2.89 o                         
  -5   2 -15          7.65          9.92         2.93 o                         
  -4   2 -15          8.85         14.76         2.84 o                         
  -3   2 -15        118.95        116.85         2.68 o                         
  -2   2 -15         96.02        102.56         2.64 o                         
  -1   2 -15          5.03          3.70         0.66 o                         
   0   2 -15         88.92         88.82         1.84 o                         
   1   2 -15         56.85         63.67         1.61 o                         
   2   2 -15        192.74        187.97         3.61 o                         
   3   2 -15          2.36          4.82         1.00 o                         
   4   2 -15          1.59          0.60         2.74 o                         
   5   2 -15          0.65          3.54         2.17 o                         
  -5   1 -14         76.55         54.51         2.71 o                         
  -4   1 -14        309.74        309.12         5.17 o                         
  -3   1 -14          0.01          1.31         0.96 o                         
  -2   1 -14        128.43        134.85         2.81 o                         
  -1   1 -14        200.91        207.81         2.94 o                         
   0   1 -14        119.05        113.75         2.33 o                         
   1   1 -14         29.34         21.93         1.06 o                         
   2   1 -14         26.57         29.74         1.48 o                         
   3   1 -14         39.13         32.45         1.52 o                         
   4   1 -14        217.51        219.80         5.13 o                         
   5   1 -14          1.73          3.40         1.80 o                         
  -5   0 -13          0.47          1.72         2.09 o                         
  -4   0 -13         29.05         28.04         2.21 o                         
  -3   0 -13        225.30        221.59         3.88 o                         
  -2   0 -13         10.56         13.31         1.66 o                         
  -1   0 -13        334.12        380.15         4.76 o                         
   0   0 -13        527.51        521.40         6.88 o                         
   1   0 -13        404.13        413.80         5.53 o                         
   2   0 -13        137.59        130.35         2.76 o                         
   3   0 -13        114.55        121.26         2.69 o                         
   4   0 -13         20.93         22.79         2.21 o                         
   5   0 -13          0.51          1.88         1.46 o                         
  -5  -1 -12         78.05         71.93         3.75 o                         
  -4  -1 -12        172.96        178.31         4.40 o                         
  -3  -1 -12        339.07        340.59         4.52 o                         
  -2  -1 -12         68.35         56.12         1.87 o                         
  -1  -1 -12        300.74        322.59         4.18 o                         
   0  -1 -12         61.00         68.85         1.48 o                         
   1  -1 -12        574.22        566.37         7.37 o                         
   2  -1 -12         26.09         23.61         1.23 o                         
   3  -1 -12          1.60          2.33         0.87 o                         
   4  -1 -12        284.00        279.94         4.57 o                         
   5  -1 -12        207.95        195.86         3.88 o                         
   6  -1 -12         32.02         46.03         5.68 o                         
  -5  -2 -11          1.07          2.27         2.23 o                         
  -4  -2 -11        395.95        400.81         6.17 o                         
  -3  -2 -11        428.87        429.04         5.46 o                         
  -2  -2 -11         87.80         88.32         2.07 o                         
  -1  -2 -11          5.44          7.44         0.69 o                         
   0  -2 -11       1115.04       1027.99        12.97 o                         
   1  -2 -11        288.99        315.35         4.42 o                         
   2  -2 -11         10.80          9.13         0.81 o                         
   3  -2 -11         28.38         23.89         1.33 o                         
   4  -2 -11        295.02        292.56         5.92 o                         
   5  -2 -11          0.85          1.55         1.42 o                         
   6  -2 -11         10.31         11.36         3.95 o                         
  -5  -3 -10         11.19         14.63         2.56 o                         
  -4  -3 -10        208.11        221.10         4.16 o                         
  -3  -3 -10         17.98         19.23         1.40 o                         
  -2  -3 -10         15.54         18.55         1.49 o                         
  -1  -3 -10        463.25        502.19         6.22 o                         
   0  -3 -10        909.74        868.60        10.00 o                         
   1  -3 -10        284.81        314.68         5.29 o                         
   2  -3 -10         23.36         20.36         1.27 o                         
   3  -3 -10         82.58         73.51         2.27 o                         
   4  -3 -10        247.61        244.58         4.63 o                         
   5  -3 -10        102.97        109.64         3.01 o                         
   6  -3 -10        163.71        163.18         7.00 o                         
  -4  -4  -9          7.11          4.98         3.38 o                         
  -3  -4  -9          8.39         10.38         1.30 o                         
  -2  -4  -9        364.26        364.84         5.61 o                         
  -1  -4  -9        312.78        306.15         4.23 o                         
   0  -4  -9        120.62        127.79         2.19 o                         
   1  -4  -9          8.39         12.60         0.97 o                         
   2  -4  -9          0.41          0.75         1.83 o                         
   3  -4  -9         70.11         66.91         2.33 o                         
   4  -4  -9        103.26         98.75         3.10 o                         
   5  -4  -9         10.36         11.06         1.43 o                         
   6  -4  -9         18.20         25.71         4.36 o                         
  -4  -5  -8         65.62         66.20         3.41 o                         
  -3  -5  -8         29.18         36.58         1.92 o                         
  -2  -5  -8         96.42         92.95         2.41 o                         
  -1  -5  -8        775.50        809.35         9.85 o                         
   0  -5  -8        237.07        230.77         3.51 o                         
   1  -5  -8        185.50        173.24         2.77 o                         
   2  -5  -8         56.06         63.74         1.98 o                         
   3  -5  -8        160.09        159.98         4.24 o                         
   4  -5  -8        155.86        152.74         3.78 o                         
   5  -5  -8          7.74          8.38         1.78 o                         
  -4  -6  -7        133.08        147.00         4.69 o                         
  -3  -6  -7          6.29          4.75         1.54 o                         
  -2  -6  -7         66.40         68.16         2.49 o                         
  -1  -6  -7         97.35         94.18         2.50 o                         
   0  -6  -7       3007.27       2978.97        33.26 o                         
   1  -6  -7         52.04         47.15         1.64 o                         
   2  -6  -7         85.50         91.15         2.19 o                         
   3  -6  -7        118.76        119.68         3.83 o                         
   4  -6  -7        417.36        380.99         7.72 o                         
   5  -6  -7          0.84          7.03         1.80 o                         
  -3  -7  -6         68.17         81.83         3.01 o                         
  -2  -7  -6         17.66         19.84         2.17 o                         
  -1  -7  -6        279.73        277.99         4.50 o                         
   0  -7  -6        523.40        554.10         7.28 o                         
   1  -7  -6        403.84        400.33         4.79 o                         
   2  -7  -6         31.31         27.98         2.17 o                         
   3  -7  -6         67.48         59.13         2.47 o                         
   4  -7  -6        114.45        106.29         4.32 o                         
   5  -7  -6         25.77         26.89         2.68 o                         
  -2  -8  -5         54.59         51.64         2.70 o                         
  -1  -8  -5         84.23         86.57         2.65 o                         
   0  -8  -5        138.40        145.81         3.26 o                         
   1  -8  -5        296.39        291.56         4.51 o                         
   2  -8  -5        126.78        137.17         3.03 o                         
   3  -8  -5        121.42         96.37         3.13 o                         
   4  -8  -5        182.43        179.76         5.47 o                         
  -1  -9  -4         60.96         64.48         2.60 o                         
   0  -9  -4         51.28         51.45         2.26 o                         
   1  -9  -4        187.21        198.04         3.31 o                         
   2  -9  -4         31.22         28.54         2.09 o                         
   3  -9  -4        112.60        121.20         3.79 o                         
   4  -9  -4          6.20          9.92         4.94 o                         
   0 -10  -3          1.36         -1.74         1.74 o                         
   1 -10  -3          1.37          1.79         1.29 o                         
   2 -10  -3         43.99         54.20         2.29 o                         
  -2   7 -21        204.86        167.08         5.28 o                         
  -1   7 -21         17.57         12.47         3.35 o                         
   0   7 -21        103.17        111.54         4.49 o                         
   1   7 -21         25.29         25.06         2.78 o                         
  -3   6 -20          0.81          1.61         2.37 o                         
  -2   6 -20          1.09          5.08         2.90 o                         
  -1   6 -20         54.18         44.89         3.56 o                         
   0   6 -20          3.92          9.25         2.16 o                         
   1   6 -20         66.08         62.01         3.28 o                         
   2   6 -20         16.44         19.53         4.73 o                         
  -3   5 -19         12.45         18.59         2.32 o                         
  -2   5 -19         65.33         52.16         4.57 o                         
  -1   5 -19        142.57        139.19         3.53 o                         
   0   5 -19         47.92         56.20         2.64 o                         
   1   5 -19        201.67        194.88         4.43 o                         
   2   5 -19        138.27        117.24         5.45 o                         
   3   5 -19          9.19         14.27         1.84 o                         
  -4   4 -18         67.61         67.94         4.87 o                         
  -3   4 -18          1.50          4.09         1.33 o                         
  -2   4 -18        145.78        145.26         5.69 o                         
  -1   4 -18          0.49          0.34         1.21 o                         
   0   4 -18        129.74        137.93         2.85 o                         
   1   4 -18        114.90        115.21         3.63 o                         
   2   4 -18         78.58         73.99         2.51 o                         
   3   4 -18         19.01         22.47         1.57 o                         
   4   4 -18         51.93         46.22         3.80 o                         
  -4   3 -17          5.41         -0.84         3.12 o                         
  -3   3 -17         37.20         47.75         2.16 o                         
  -2   3 -17          6.22          8.27         1.78 o                         
  -1   3 -17          0.22          0.01         0.76 o                         
   0   3 -17         26.59         33.08         1.44 o                         
   1   3 -17        191.21        183.05         3.00 o                         
   2   3 -17         31.30         29.06         1.63 o                         
   3   3 -17         44.67         41.52         2.04 o                         
   4   3 -17         89.39         76.34         3.64 o                         
  -5   2 -16        244.56        249.88         8.52 o                         
  -4   2 -16          9.38         14.97         3.05 o                         
  -3   2 -16         15.47         17.97         1.35 o                         
  -2   2 -16        176.91        178.92         3.97 o                         
  -1   2 -16        114.46        122.96         2.40 o                         
   0   2 -16        121.91        130.64         2.39 o                         
   1   2 -16         20.85         22.48         1.23 o                         
   2   2 -16        336.70        336.41         5.04 o                         
   3   2 -16        164.80        161.75         3.31 o                         
   4   2 -16         70.64         81.46         3.86 o                         
   5   2 -16          3.69          5.16         2.46 o                         
  -5   1 -15         96.90        101.33         5.47 o                         
  -4   1 -15         23.88         27.77         2.71 o                         
  -3   1 -15        221.23        209.84         3.55 o                         
  -2   1 -15        325.25        333.99         4.67 o                         
  -1   1 -15         54.17         65.92         1.56 o                         
   0   1 -15          0.05         -0.40         0.67 o                         
   1   1 -15        617.95        612.19         8.07 o                         
   2   1 -15        266.83        262.39         4.53 o                         
   3   1 -15          9.97          8.37         0.98 o                         
   4   1 -15         39.38         40.03         3.24 o                         
   5   1 -15          6.89          4.44         1.98 o                         
  -5   0 -14         13.08         13.27         2.90 o                         
  -4   0 -14        488.05        505.38         9.59 o                         
  -3   0 -14          7.39         10.95         1.36 o                         
  -2   0 -14         98.54        105.67         2.30 o                         
  -1   0 -14         75.18         90.09         1.79 o                         
   0   0 -14         13.27         21.93         0.95 o                         
   1   0 -14          2.85          2.98         0.63 o                         
   2   0 -14        191.78        201.84         3.75 o                         
   3   0 -14          0.67          1.08         0.97 o                         
   4   0 -14         44.58         47.27         2.65 o                         
   5   0 -14        110.30        103.53         3.29 o                         
  -5  -1 -13         10.34          9.48         2.31 o                         
  -4  -1 -13        109.12        110.03         3.53 o                         
  -3  -1 -13        277.41        298.53         4.67 o                         
  -2  -1 -13         17.77         16.28         1.81 o                         
  -1  -1 -13         30.42         25.58         1.14 o                         
   0  -1 -13         30.74         17.11         1.02 o                         
   1  -1 -13         20.64         21.00         1.05 o                         
   2  -1 -13        121.20        111.08         2.12 o                         
   3  -1 -13         16.18         20.03         1.53 o                         
   4  -1 -13        283.23        290.49         5.33 o                         
   5  -1 -13          2.57          1.39         1.70 o                         
  -5  -2 -12         10.21         18.29         2.60 o                         
  -4  -2 -12         71.08         69.01         3.18 o                         
  -3  -2 -12        825.04        866.82         9.92 o                         
  -2  -2 -12        477.16        442.81         6.49 o                         
  -1  -2 -12        402.69        419.71         5.36 o                         
   0  -2 -12        923.33        966.86        12.28 o                         
   1  -2 -12         32.52         29.60         1.17 o                         
   2  -2 -12        407.21        404.05         5.69 o                         
   3  -2 -12         31.17         27.36         1.44 o                         
   4  -2 -12          9.10          6.58         2.77 o                         
   5  -2 -12        109.13        102.18         3.20 o                         
   6  -2 -12         32.28         39.89         5.87 o                         
  -4  -3 -11         53.79         59.44         3.28 o                         
  -3  -3 -11        206.64        211.43         3.50 o                         
  -2  -3 -11        280.05        322.10         5.14 o                         
  -1  -3 -11         88.67         95.00         1.98 o                         
   0  -3 -11          5.05          2.50         0.60 o                         
   1  -3 -11        139.00        110.64         3.28 o                         
   2  -3 -11         32.39         33.33         1.60 o                         
   3  -3 -11         10.34         10.97         1.32 o                         
   4  -3 -11         52.79         44.58         2.88 o                         
   5  -3 -11         73.58         74.76         2.67 o                         
   6  -3 -11          6.78          6.14         8.13 o                         
  -4  -4 -10          4.03          4.76         3.11 o                         
  -3  -4 -10          2.65          1.36         1.19 o                         
  -2  -4 -10         81.65         93.12         2.48 o                         
  -1  -4 -10        187.12        182.19         2.98 o                         
   0  -4 -10        366.99        352.01         4.62 o                         
   1  -4 -10          8.21         11.47         1.13 o                         
   2  -4 -10        705.67        717.58        10.15 o                         
   3  -4 -10         34.54         35.81         2.02 o                         
   4  -4 -10         31.73         29.28         2.34 o                         
   5  -4 -10          5.08          4.21         1.36 o                         
  -4  -5  -9         42.98         29.67         3.96 o                         
  -3  -5  -9         81.51         86.48         2.69 o                         
  -2  -5  -9         46.66         48.94         2.39 o                         
  -1  -5  -9         72.40         92.22         2.25 o                         
   0  -5  -9          1.77          1.87         0.78 o                         
   1  -5  -9        242.63        224.37         3.30 o                         
   2  -5  -9        180.25        184.58         3.32 o                         
   3  -5  -9         17.94         25.81         2.62 o                         
   4  -5  -9        103.26         96.50         3.22 o                         
   5  -5  -9          9.56          4.65         1.84 o                         
  -3  -6  -8          8.86          6.60         1.49 o                         
  -2  -6  -8          8.28          7.25         1.77 o                         
  -1  -6  -8         71.02         75.15         2.25 o                         
   0  -6  -8        799.58        775.30         9.51 o                         
   1  -6  -8          0.31          3.12         0.83 o                         
   2  -6  -8          8.41          8.42         1.77 o                         
   3  -6  -8         48.48         45.25         2.78 o                         
   4  -6  -8         51.65         47.23         4.29 o                         
   5  -6  -8         37.88         40.85         3.28 o                         
  -3  -7  -7          5.38          5.18         1.87 o                         
  -2  -7  -7         33.10         37.07         2.44 o                         
  -1  -7  -7        304.18        301.92         4.83 o                         
   0  -7  -7        181.55        188.26         3.19 o                         
   1  -7  -7         87.52         82.64         2.21 o                         
   2  -7  -7        138.31        136.81         2.85 o                         
   3  -7  -7         16.41         16.72         1.71 o                         
   4  -7  -7         54.81         50.19         4.05 o                         
   5  -7  -7          0.05         -0.18         3.09 o                         
  -2  -8  -6         96.33        100.06         3.15 o                         
  -1  -8  -6         76.39         83.35         2.70 o                         
   0  -8  -6        771.62        758.26         9.03 o                         
   1  -8  -6        111.64        106.99         2.41 o                         
   2  -8  -6         74.00         57.27         2.30 o                         
   3  -8  -6        298.45        292.43         5.36 o                         
   4  -8  -6         67.22         54.17         3.99 o                         
  -1  -9  -5        132.90        120.62         3.37 o                         
   0  -9  -5         11.55         11.47         1.72 o                         
   1  -9  -5         89.65         97.80         2.54 o                         
   2  -9  -5          6.39         10.05         2.14 o                         
   3  -9  -5        226.64        234.74         5.51 o                         
   0 -10  -4         15.27         18.65         1.89 o                         
   1 -10  -4         37.18         28.34         1.70 o                         
   2 -10  -4        320.92        310.81         4.95 o                         
  -1   7 -22          0.36          3.21         3.17 o                         
   0   7 -22          4.62          5.79         2.62 o                         
  -2   6 -21         57.88         33.31         5.60 o                         
  -1   6 -21        100.89         92.25         3.03 o                         
   0   6 -21          0.07          2.61         3.11 o                         
   1   6 -21         15.16         14.90         2.24 o                         
   2   6 -21         22.94         30.11         5.31 o                         
  -3   5 -20          0.31         -1.53         1.96 o                         
  -2   5 -20        423.75        409.77        10.69 o                         
  -1   5 -20         17.47         13.68         1.57 o                         
   0   5 -20        229.59        216.10         4.68 o                         
   1   5 -20          5.69          4.81         1.81 o                         
   2   5 -20          1.20          4.47         5.24 o                         
   3   5 -20          0.04          3.57         1.91 o                         
  -4   4 -19         30.63         37.76         4.81 o                         
  -3   4 -19         93.11         88.97         2.81 o                         
  -2   4 -19         86.92         79.69         3.30 o                         
  -1   4 -19         16.35         18.63         1.58 o                         
   0   4 -19        211.02        227.43         3.98 o                         
   1   4 -19         65.66         62.24         2.30 o                         
   2   4 -19        151.67        142.00         3.62 o                         
   3   4 -19         67.18         60.85         2.42 o                         
   4   4 -19        116.28        112.69         4.60 o                         
  -4   3 -18          1.70         -0.83         4.06 o                         
  -3   3 -18         51.57         51.33         2.41 o                         
  -2   3 -18         15.67         21.67         2.13 o                         
  -1   3 -18         33.78         32.99         1.73 o                         
   0   3 -18        582.25        562.85         8.88 o                         
   1   3 -18         96.49        102.07         2.29 o                         
   2   3 -18         13.99         10.33         2.41 o                         
   3   3 -18         57.03         48.34         2.22 o                         
   4   3 -18         44.56         43.65         3.53 o                         
  -4   2 -17         60.62         66.92         3.46 o                         
  -3   2 -17         67.13         64.25         2.37 o                         
  -2   2 -17        289.15        295.11         4.84 o                         
  -1   2 -17        111.61        120.87         2.16 o                         
   0   2 -17          0.50          0.99         0.92 o                         
   1   2 -17         11.79         15.13         1.13 o                         
   2   2 -17        163.80        156.72         2.94 o                         
   3   2 -17         89.95         83.54         2.54 o                         
   4   2 -17        119.63        103.35         4.19 o                         
   5   2 -17          6.53         10.80         2.66 o                         
  -4   1 -16         24.68         34.86         3.79 o                         
  -3   1 -16        164.37        156.68         3.08 o                         
  -2   1 -16       1021.52       1061.85        13.88 o                         
  -1   1 -16         61.55         61.88         1.60 o                         
   0   1 -16          0.41          1.03         0.80 o                         
   1   1 -16        456.62        461.65         6.34 o                         
   2   1 -16        252.75        272.50         4.21 o                         
   3   1 -16         78.15         72.61         2.02 o                         
   4   1 -16        144.58        135.53         4.34 o                         
   5   1 -16          0.33          2.34         2.38 o                         
  -5   0 -15         19.85         19.89         3.07 o                         
  -4   0 -15         71.26         63.32         5.91 o                         
  -3   0 -15        247.55        266.22         4.30 o                         
  -2   0 -15        861.53        855.23        10.37 o                         
  -1   0 -15          4.70          3.79         0.75 o                         
   0   0 -15          4.63          7.48         0.77 o                         
   1   0 -15          3.16          2.35         0.65 o                         
   2   0 -15         69.10         70.41         1.76 o                         
   3   0 -15         29.55         31.56         1.60 o                         
   4   0 -15        127.90        125.81         3.95 o                         
   5   0 -15         77.35         64.10         3.43 o                         
  -5  -1 -14          1.33         -4.71         5.25 o                         
  -4  -1 -14         98.46        104.82         3.61 o                         
  -3  -1 -14          1.89          4.71         1.31 o                         
  -2  -1 -14        260.12        247.74         3.78 o                         
  -1  -1 -14        110.81        111.12         2.37 o                         
   0  -1 -14        110.11        105.20         2.08 o                         
   1  -1 -14         53.29         59.93         1.56 o                         
   2  -1 -14         27.81         33.49         1.51 o                         
   3  -1 -14          0.02          0.81         1.00 o                         
   4  -1 -14        371.12        393.68         6.64 o                         
   5  -1 -14         39.64         39.53         2.22 o                         
  -4  -2 -13         66.62         71.75         3.05 o                         
  -3  -2 -13        824.65        827.43         9.54 o                         
  -2  -2 -13        289.41        287.18         4.25 o                         
  -1  -2 -13        247.22        248.97         3.58 o                         
   0  -2 -13          6.62          7.26         0.71 o                         
   1  -2 -13        388.61        376.87         5.27 o                         
   2  -2 -13         24.06         24.34         1.45 o                         
   3  -2 -13        414.63        416.82         6.26 o                         
   4  -2 -13        257.46        253.81         6.70 o                         
   5  -2 -13         50.41         47.85         2.56 o                         
  -4  -3 -12         30.10         32.73         3.32 o                         
  -3  -3 -12         27.11         26.11         1.51 o                         
  -2  -3 -12        585.27        569.36         8.23 o                         
  -1  -3 -12         57.94         58.71         1.68 o                         
   0  -3 -12        109.88        102.31         1.94 o                         
   1  -3 -12        119.51        119.87         2.54 o                         
   2  -3 -12         32.58         35.32         1.73 o                         
   3  -3 -12        181.96        184.13         3.69 o                         
   4  -3 -12         78.73         73.14         3.19 o                         
   4  -3 -12         81.26        136.18        10.30 o                         
   5  -3 -12         66.80         72.17         2.91 o                         
  -4  -4 -11         17.48         12.87         4.50 o                         
  -3  -4 -11          2.74          4.31         1.27 o                         
  -2  -4 -11        964.78        955.96        12.95 o                         
  -1  -4 -11         20.12         24.48         1.35 o                         
   0  -4 -11        260.54        251.12         3.52 o                         
   1  -4 -11        466.49        452.05         6.55 o                         
   2  -4 -11         34.82         41.43         1.83 o                         
   3  -4 -11         85.13         77.31         4.12 o                         
   4  -4 -11        338.02        342.32         6.03 o                         
   5  -4 -11         14.21         11.94         1.84 o                         
  -4  -5 -10         20.15          8.29         4.20 o                         
  -3  -5 -10         26.21         20.62         1.63 o                         
  -2  -5 -10         40.36         33.31         1.88 o                         
  -1  -5 -10        294.24        300.00         4.46 o                         
   0  -5 -10          0.99          1.92         0.90 o                         
   1  -5 -10        441.13        433.21         5.79 o                         
   2  -5 -10        128.44        127.35         2.76 o                         
   3  -5 -10         65.44         56.92         2.32 o                         
   4  -5 -10        115.70        114.65         3.52 o                         
   5  -5 -10          8.72         14.96         2.06 o                         
  -3  -6  -9          0.46          1.25         1.57 o                         
  -2  -6  -9         15.06         17.31         1.94 o                         
  -1  -6  -9        416.02        416.81         5.98 o                         
   0  -6  -9        177.19        182.57         3.17 o                         
   1  -6  -9         44.89         41.25         1.93 o                         
   2  -6  -9        207.46        198.09         4.07 o                         
   3  -6  -9          3.31          3.02         1.35 o                         
   4  -6  -9          3.40          3.65         3.94 o                         
   5  -6  -9         24.03         29.89         2.68 o                         
  -3  -7  -8          0.90          2.65         1.94 o                         
  -2  -7  -8         32.84         30.16         2.37 o                         
  -1  -7  -8          4.98          5.33         1.30 o                         
   0  -7  -8        476.98        455.78         5.88 o                         
   1  -7  -8        126.25        143.10         2.89 o                         
   2  -7  -8        123.38        110.70         2.63 o                         
   3  -7  -8         13.61         15.36         2.06 o                         
   4  -7  -8          3.71          1.89         3.57 o                         
   5  -7  -8          0.73         -2.98         2.98 o                         
  -2  -8  -7         11.26         16.46         2.79 o                         
  -1  -8  -7         52.65         57.08         2.50 o                         
   0  -8  -7        466.11        447.44         5.98 o                         
   1  -8  -7        410.37        408.92         5.68 o                         
   2  -8  -7         42.50         35.95         2.19 o                         
   3  -8  -7        331.69        313.63         5.66 o                         
   4  -8  -7          2.46         14.76         4.59 o                         
  -1  -9  -6          7.40          5.66         1.75 o                         
   0  -9  -6          9.37         13.74         1.73 o                         
   1  -9  -6          3.50          3.14         1.29 o                         
   2  -9  -6         30.92         26.75         2.61 o                         
   3  -9  -6         53.59         40.57         3.10 o                         
   1 -10  -5          4.14          9.47         1.29 o                         
  -2   6 -22         86.56         96.30         6.63 o                         
  -1   6 -22         19.44         22.07         3.18 o                         
   0   6 -22          0.07          0.99         2.31 o                         
   1   6 -22          7.06         13.03         3.41 o                         
   2   6 -22        132.43        123.15         5.08 o                         
  -3   5 -21         58.01         47.65         3.20 o                         
  -2   5 -21         47.99         44.03         3.34 o                         
  -1   5 -21         47.23         43.31         2.62 o                         
   0   5 -21         25.55         23.23         2.22 o                         
   1   5 -21         17.09         14.08         2.18 o                         
   2   5 -21          0.39          1.83         4.53 o                         
   3   5 -21          6.47         12.69         1.99 o                         
  -3   4 -20        115.53        105.86         3.05 o                         
  -2   4 -20         65.05         54.66         3.28 o                         
  -1   4 -20        666.09        692.26        11.53 o                         
   0   4 -20         17.94         19.88         1.70 o                         
   1   4 -20          4.49          4.57         1.37 o                         
   2   4 -20         59.44         59.60         2.74 o                         
   3   4 -20        141.99        142.22         3.47 o                         
  -4   3 -19         88.22         94.96         4.36 o                         
  -3   3 -19          0.23          3.55         1.42 o                         
  -2   3 -19        184.48        183.29         3.95 o                         
  -1   3 -19        333.16        347.20         5.37 o                         
   0   3 -19        275.21        278.18         4.89 o                         
   1   3 -19         72.13         70.97         2.25 o                         
   2   3 -19        166.83        173.37         4.20 o                         
   3   3 -19          7.00         10.08         1.97 o                         
   4   3 -19         34.87         33.22         3.78 o                         
  -4   2 -18         37.14         39.17         3.91 o                         
  -3   2 -18         23.16         22.19         1.63 o                         
  -2   2 -18         35.57         35.27         1.92 o                         
  -1   2 -18         19.07         20.32         1.24 o                         
   0   2 -18        394.78        389.70         5.61 o                         
   1   2 -18        294.35        296.71         4.53 o                         
   2   2 -18          4.60          6.68         2.11 o                         
   3   2 -18         67.44         70.01         2.47 o                         
   4   2 -18         23.51         18.85         3.10 o                         
  -4   1 -17         53.01         58.98         3.09 o                         
  -3   1 -17        376.83        365.71         5.35 o                         
  -2   1 -17        178.40        188.07         3.52 o                         
  -1   1 -17          0.41         -0.27         0.85 o                         
   0   1 -17         74.18         75.17         2.18 o                         
   1   1 -17        278.16        283.33         4.32 o                         
   2   1 -17         75.09         76.53         1.83 o                         
   3   1 -17         83.71         84.56         2.23 o                         
   4   1 -17         39.30         25.51         4.17 o                         
   5   1 -17          0.01          0.74         2.39 o                         
  -4   0 -16        249.45        242.35         5.86 o                         
  -3   0 -16         92.90         82.07         2.57 o                         
  -2   0 -16         31.71         34.40         1.96 o                         
  -1   0 -16         77.23         76.69         1.95 o                         
   0   0 -16        193.24        182.56         2.96 o                         
   1   0 -16        158.69        168.96         2.86 o                         
   2   0 -16        537.54        526.27         8.36 o                         
   3   0 -16         25.12         28.45         1.50 o                         
   4   0 -16         54.44         66.63         3.40 o                         
   5   0 -16         46.95         44.41         2.87 o                         
  -4  -1 -15          2.80         11.88         2.66 o                         
  -3  -1 -15         11.71         11.29         1.44 o                         
  -2  -1 -15        484.20        484.75         6.35 o                         
  -1  -1 -15        409.92        393.48         5.12 o                         
   0  -1 -15          6.51          8.86         0.87 o                         
   1  -1 -15        432.60        430.03         5.92 o                         
   2  -1 -15         81.58         78.76         2.30 o                         
   3  -1 -15          1.97          3.28         1.13 o                         
   4  -1 -15        143.99        145.33         3.49 o                         
   5  -1 -15          1.06          0.31         1.82 o                         
  -4  -2 -14         55.44         55.36         2.86 o                         
  -3  -2 -14        228.43        220.22         4.09 o                         
  -2  -2 -14         64.46         63.46         2.36 o                         
  -1  -2 -14        184.66        181.34         2.92 o                         
   0  -2 -14        135.70        136.84         2.29 o                         
   1  -2 -14        336.89        333.64         5.49 o                         
   2  -2 -14         26.63         24.83         1.48 o                         
   3  -2 -14        447.79        441.02         5.94 o                         
   4  -2 -14         42.42         49.62         3.49 o                         
   5  -2 -14        149.06        156.38         3.89 o                         
  -4  -3 -13        120.99        122.41         4.18 o                         
  -3  -3 -13         59.26         61.08         2.67 o                         
  -2  -3 -13        115.34        115.01         2.65 o                         
  -1  -3 -13          0.49          0.97         0.81 o                         
   0  -3 -13       1033.76       1009.60        11.63 o                         
   1  -3 -13         80.62         74.31         1.91 o                         
   2  -3 -13        177.41        177.81         3.13 o                         
   3  -3 -13        109.80         97.25         2.84 o                         
   4  -3 -13        257.11        251.78         4.22 o                         
   5  -3 -13          1.17          2.05         1.59 o                         
  -4  -4 -12          0.11         -0.03         4.30 o                         
  -3  -4 -12          0.05          2.00         1.36 o                         
  -2  -4 -12         85.02         90.15         2.53 o                         
  -1  -4 -12        114.49        125.82         2.53 o                         
   0  -4 -12         15.37         12.67         1.02 o                         
   1  -4 -12         79.35         90.30         2.76 o                         
   2  -4 -12        176.16        192.70         3.83 o                         
   3  -4 -12         13.30         19.50         1.86 o                         
   4  -4 -12         61.21         63.16         2.78 o                         
   5  -4 -12         48.36         44.78         2.55 o                         
  -4  -5 -11          7.06          9.78         5.03 o                         
  -3  -5 -11        113.99        118.08         3.10 o                         
  -2  -5 -11         55.55         43.33         2.16 o                         
  -1  -5 -11        367.38        364.73         8.20 o                         
   0  -5 -11         23.11         31.68         1.49 o                         
   1  -5 -11       1592.70       1630.26        18.69 o                         
   2  -5 -11        125.00        130.36         3.43 o                         
   3  -5 -11          0.48          1.52         1.20 o                         
   4  -5 -11         55.91         48.22         2.86 o                         
   5  -5 -11        176.20        163.84         4.52 o                         
  -3  -6 -10          5.75          4.33         1.69 o                         
  -2  -6 -10         34.27         33.66         2.35 o                         
  -1  -6 -10        150.28        152.99         3.13 o                         
   0  -6 -10        206.99        208.47         3.99 o                         
   1  -6 -10         43.36         45.13         1.99 o                         
   2  -6 -10         64.47         68.56         2.11 o                         
   3  -6 -10         12.46         10.98         1.63 o                         
   4  -6 -10         41.40         41.89         3.70 o                         
   5  -6 -10         88.18         89.79         4.29 o                         
  -3  -7  -9          3.31          7.35         2.06 o                         
  -2  -7  -9          6.55          2.47         2.45 o                         
  -1  -7  -9          0.21         -0.95         1.26 o                         
   0  -7  -9        340.70        316.03         4.51 o                         
   1  -7  -9        231.58        252.81         4.01 o                         
   2  -7  -9         23.50         25.20         1.91 o                         
   3  -7  -9         82.75         99.54         3.46 o                         
   4  -7  -9         26.39         14.63         3.81 o                         
  -2  -8  -8         46.84         55.15         3.16 o                         
  -1  -8  -8         29.36         28.78         1.90 o                         
   0  -8  -8        125.12        132.14         3.01 o                         
   1  -8  -8          0.52          2.04         1.25 o                         
   2  -8  -8         27.41         31.11         2.31 o                         
   3  -8  -8         32.88         31.42         2.44 o                         
   4  -8  -8        123.87        126.05         6.29 o                         
  -1  -9  -7          1.51          2.69         1.73 o                         
   0  -9  -7         28.89         24.15         2.00 o                         
   1  -9  -7        208.55        184.65         3.62 o                         
   2  -9  -7        220.23        232.61         4.71 o                         
   3  -9  -7         14.27         14.72         2.16 o                         
  -1   6 -23         56.30         47.41         4.04 o                         
   0   6 -23          1.85         -0.23         2.43 o                         
   1   6 -23         36.38         25.53         2.71 o                         
  -2   5 -22         13.10         10.28         3.31 o                         
  -1   5 -22         20.77         22.46         1.95 o                         
   0   5 -22         42.75         35.98         2.72 o                         
   1   5 -22         24.77         24.48         2.44 o                         
   2   5 -22         21.46         21.59         4.64 o                         
  -3   4 -21         27.20         30.13         2.55 o                         
  -2   4 -21         24.91         29.51         3.18 o                         
  -1   4 -21         68.14         67.07         3.06 o                         
   0   4 -21        104.67         98.24         2.80 o                         
   1   4 -21          0.58         -0.02         1.18 o                         
   2   4 -21        241.06        251.92         6.43 o                         
   3   4 -21         11.13          9.95         1.57 o                         
  -4   3 -20         89.44        102.16         4.68 o                         
  -3   3 -20         16.31         14.26         1.64 o                         
  -2   3 -20         51.80         49.13         3.17 o                         
  -1   3 -20        216.41        213.96         3.31 o                         
   0   3 -20        174.31        183.82         3.39 o                         
   1   3 -20         32.56         38.18         2.12 o                         
   2   3 -20         39.03         38.21         2.48 o                         
   3   3 -20         40.56         47.26         2.30 o                         
   4   3 -20          3.99         -5.69         5.69 o                         
  -4   2 -19         24.11         37.24         4.82 o                         
  -3   2 -19        129.22        146.58         3.47 o                         
  -2   2 -19         53.99         43.63         2.56 o                         
  -1   2 -19         85.63         84.40         2.08 o                         
   0   2 -19        734.57        734.64         9.78 o                         
   1   2 -19          5.89          6.28         1.07 o                         
   2   2 -19         27.84         30.33         2.17 o                         
   3   2 -19         26.84         25.31         1.55 o                         
   4   2 -19         65.89         71.68         3.64 o                         
  -4   1 -18          4.66          6.74         3.10 o                         
  -3   1 -18         95.21         90.59         3.40 o                         
  -2   1 -18        129.56        131.29         2.77 o                         
  -1   1 -18        259.26        280.24         4.00 o                         
   0   1 -18          4.88          5.07         1.12 o                         
   1   1 -18        624.71        653.01         8.76 o                         
   2   1 -18        264.94        275.03         4.53 o                         
   3   1 -18          3.79          4.26         1.12 o                         
   4   1 -18         25.69         30.92         4.39 o                         
   5   1 -18          5.20          4.16         2.50 o                         
  -4   0 -17         31.50         41.41         6.52 o                         
  -3   0 -17          0.44          3.32         1.33 o                         
  -2   0 -17        352.01        341.34         5.46 o                         
  -1   0 -17         25.58         24.27         1.26 o                         
   0   0 -17         15.70         16.37         1.13 o                         
   1   0 -17        280.77        278.16         4.19 o                         
   2   0 -17        404.66        419.35         8.40 o                         
   3   0 -17          0.59          1.27         0.94 o                         
   4   0 -17          6.53          7.87         2.61 o                         
   5   0 -17         94.10         99.00         3.88 o                         
  -4  -1 -16         11.62         20.08         6.30 o                         
  -3  -1 -16        349.01        344.40         5.37 o                         
  -2  -1 -16        227.86        224.93         4.11 o                         
  -1  -1 -16         21.03         25.17         1.38 o                         
   0  -1 -16        308.56        305.45         4.03 o                         
   1  -1 -16        237.16        240.25         4.25 o                         
   2  -1 -16       1556.80       1648.03        20.61 o                         
   3  -1 -16         12.40         13.29         1.46 o                         
   4  -1 -16        119.63        121.41         3.36 o                         
   5  -1 -16         36.55         38.60         2.78 o                         
  -4  -2 -15         16.62          6.96         3.32 o                         
  -3  -2 -15         17.55         12.81         1.62 o                         
  -2  -2 -15         51.97         55.83         2.17 o                         
  -1  -2 -15         70.71         62.51         1.83 o                         
   0  -2 -15        723.33        727.97         8.62 o                         
   1  -2 -15        123.21        135.05         2.61 o                         
   2  -2 -15        449.94        439.74         6.28 o                         
   3  -2 -15        300.67        276.79         3.73 o                         
   4  -2 -15         17.98         16.76         3.25 o                         
   5  -2 -15          1.84          3.62         1.81 o                         
  -4  -3 -14         62.01         64.08         4.13 o                         
  -3  -3 -14          5.42          1.48         1.52 o                         
  -2  -3 -14        264.75        266.57         4.87 o                         
  -1  -3 -14         26.53         21.06         1.26 o                         
   0  -3 -14        181.59        169.62         2.73 o                         
   1  -3 -14        352.21        346.16         5.09 o                         
   2  -3 -14        248.21        248.39         6.06 o                         
   3  -3 -14        161.25        177.48         4.51 o                         
   4  -3 -14        142.82        137.84         3.13 o                         
   5  -3 -14        107.19         97.08         3.28 o                         
  -4  -4 -13         11.62         15.84         4.60 o                         
  -3  -4 -13         20.17         16.92         2.02 o                         
  -2  -4 -13         91.19        103.21         3.00 o                         
  -1  -4 -13         11.05         13.56         1.18 o                         
   0  -4 -13        207.59        221.70         3.33 o                         
   1  -4 -13        165.73        158.80         3.24 o                         
   2  -4 -13        237.07        213.47         4.26 o                         
   3  -4 -13          0.72          1.23         1.43 o                         
   4  -4 -13        431.96        400.53         6.81 o                         
   5  -4 -13          0.04          2.95         1.80 o                         
  -3  -5 -12         54.73         41.70         2.41 o                         
  -2  -5 -12         72.93         60.37         2.59 o                         
  -1  -5 -12        151.60        140.60         2.91 o                         
   0  -5 -12        386.56        339.88         5.59 o                         
   1  -5 -12        414.37        390.08         6.39 o                         
   2  -5 -12        428.93        427.38         6.09 o                         
   3  -5 -12         13.80         14.37         1.50 o                         
   4  -5 -12         73.24         80.07         4.12 o                         
   5  -5 -12        233.46        242.57         5.72 o                         
  -3  -6 -11          4.08          6.76         1.79 o                         
  -2  -6 -11        109.49        107.06         3.14 o                         
  -1  -6 -11          0.34          2.84         1.20 o                         
   0  -6 -11        176.88        173.73         3.14 o                         
   1  -6 -11         32.35         31.14         1.57 o                         
   2  -6 -11        112.15        102.61         2.48 o                         
   3  -6 -11        164.34        159.31         3.92 o                         
   4  -6 -11         16.04         13.73         3.73 o                         
   5  -6 -11         49.85         59.05         3.66 o                         
  -2  -7 -10          3.54          7.08         2.62 o                         
  -1  -7 -10         10.63          9.54         1.53 o                         
   0  -7 -10         98.38         93.03         2.38 o                         
   1  -7 -10        512.16        495.86         6.47 o                         
   2  -7 -10         17.77         22.47         1.94 o                         
   3  -7 -10          4.76          3.71         1.72 o                         
   4  -7 -10        119.37        116.85         5.99 o                         
  -2  -8  -9         28.80         28.23         3.13 o                         
  -1  -8  -9         24.74         25.74         1.99 o                         
   0  -8  -9         18.28         15.02         1.51 o                         
   1  -8  -9         73.07         63.41         2.54 o                         
   2  -8  -9         87.03         81.61         2.91 o                         
   3  -8  -9         11.98         14.51         1.86 o                         
   4  -8  -9        176.63        191.03         7.40 o                         
  -1  -9  -8         39.70         47.52         2.59 o                         
   0  -9  -8         25.74         27.69         1.94 o                         
   1  -9  -8         69.10         54.29         2.84 o                         
   2  -9  -8         14.54          8.51         2.55 o                         
   3  -9  -8        117.85        116.00         4.50 o                         
   0   6 -24          8.05          5.37         3.73 o                         
  -2   5 -23         31.92         33.19         3.79 o                         
  -1   5 -23        234.82        236.67         5.47 o                         
   0   5 -23          0.75         -0.01         1.46 o                         
   1   5 -23         21.59         21.12         2.48 o                         
   2   5 -23         32.81         27.56         4.24 o                         
  -3   4 -22          0.25          3.62         2.39 o                         
  -2   4 -22        103.63        110.55         4.25 o                         
  -1   4 -22        158.10        140.00         4.42 o                         
   0   4 -22         17.51         19.39         1.70 o                         
   1   4 -22          3.15          4.30         1.35 o                         
   2   4 -22         90.42         93.10         3.31 o                         
   3   4 -22          7.80         10.81         2.30 o                         
  -3   3 -21         94.53        108.16         3.56 o                         
  -2   3 -21         39.43         39.15         3.34 o                         
  -1   3 -21         30.41         35.95         1.65 o                         
   0   3 -21        661.37        684.06         9.32 o                         
   1   3 -21        121.26        123.96         2.93 o                         
   2   3 -21         34.98         34.77         2.60 o                         
   3   3 -21        141.63        139.53         3.46 o                         
   4   3 -21          5.15          0.45         5.83 o                         
  -4   2 -20         38.25         50.00         7.00 o                         
  -3   2 -20         90.32         94.81         3.15 o                         
  -2   2 -20        282.55        289.50         5.36 o                         
  -1   2 -20        108.45        113.00         2.40 o                         
   0   2 -20        685.49        723.95         9.79 o                         
   1   2 -20         56.63         48.22         2.24 o                         
   2   2 -20        135.24        135.76         4.49 o                         
   3   2 -20         13.70         16.63         1.39 o                         
   4   2 -20         49.31         53.64         4.72 o                         
  -4   1 -19         22.68         28.78         6.42 o                         
  -3   1 -19         11.69         13.38         1.87 o                         
  -2   1 -19         59.91         63.40         2.75 o                         
  -1   1 -19        125.82        122.45         2.51 o                         
   0   1 -19        104.62        107.27         3.65 o                         
   1   1 -19         41.10         45.28         1.98 o                         
   2   1 -19         47.33         52.69         3.31 o                         
   3   1 -19         12.45         12.22         1.40 o                         
   4   1 -19         13.10          9.55         3.50 o                         
  -4   0 -18         77.29         79.19         4.76 o                         
  -3   0 -18         18.14         20.34         1.71 o                         
  -2   0 -18         38.54         38.46         2.01 o                         
  -1   0 -18         16.75         17.56         1.22 o                         
   0   0 -18         17.05         20.33         1.25 o                         
   1   0 -18         42.27         44.29         1.78 o                         
   2   0 -18        108.61        104.72         3.02 o                         
   3   0 -18          6.42          4.48         1.07 o                         
   4   0 -18         10.41         10.65         2.78 o                         
   5   0 -18        136.38        130.04         4.30 o                         
  -4  -1 -17         51.37         80.10        11.14 o                         
  -3  -1 -17        185.01        193.92         3.92 o                         
  -2  -1 -17         25.40         27.43         2.04 o                         
  -1  -1 -17        291.83        291.21         4.20 o                         
   0  -1 -17        109.45        115.23         2.42 o                         
   1  -1 -17         13.82         11.06         1.05 o                         
   2  -1 -17         25.68         33.76         1.88 o                         
   3  -1 -17        229.85        235.72         4.13 o                         
   4  -1 -17         67.58         70.46         4.34 o                         
   5  -1 -17         11.65         15.05         2.34 o                         
  -4  -2 -16         32.14         36.89         5.53 o                         
  -3  -2 -16         89.32         74.21         2.92 o                         
  -2  -2 -16         44.56         44.07         2.11 o                         
  -1  -2 -16         17.69         19.33         1.25 o                         
   0  -2 -16         93.96         91.19         1.98 o                         
   1  -2 -16         32.68         26.07         1.53 o                         
   2  -2 -16        174.97        172.50         3.24 o                         
   3  -2 -16         67.67         77.87         2.11 o                         
   4  -2 -16        173.43        184.85         4.29 o                         
   5  -2 -16         48.41         51.26         3.01 o                         
  -4  -3 -15         11.21         13.08         4.01 o                         
  -3  -3 -15          0.06         -1.67         1.67 o                         
  -2  -3 -15        190.16        191.81         4.11 o                         
  -1  -3 -15        338.43        306.91         4.45 o                         
   0  -3 -15         36.45         38.42         1.51 o                         
   1  -3 -15         78.69         80.89         2.18 o                         
   2  -3 -15        171.13        148.12         7.02 o                         
   3  -3 -15        751.41        779.27        11.19 o                         
   4  -3 -15         52.06         50.32         2.83 o                         
   5  -3 -15        104.92        105.05         3.67 o                         
  -3  -4 -14         51.95         50.21         2.74 o                         
  -2  -4 -14        124.77        130.31         3.47 o                         
  -1  -4 -14         16.72         18.40         1.28 o                         
   0  -4 -14        419.38        394.02         5.87 o                         
   1  -4 -14         70.32         59.24         2.54 o                         
   2  -4 -14        275.40        252.30         5.63 o                         
   3  -4 -14        203.80        195.82         4.30 o                         
   4  -4 -14         65.25         57.24         3.01 o                         
   5  -4 -14          3.20          2.61         2.22 o                         
  -3  -5 -13          3.56          0.04         1.85 o                         
  -2  -5 -13        113.59        111.93         3.33 o                         
  -1  -5 -13         69.92         73.64         2.29 o                         
   0  -5 -13        175.53        180.11         3.14 o                         
   1  -5 -13        117.94        123.14         2.74 o                         
   2  -5 -13        131.64        122.28         2.90 o                         
   3  -5 -13         32.21         30.19         1.86 o                         
   4  -5 -13        151.55        160.90         5.24 o                         
   5  -5 -13          0.29          2.66         2.20 o                         
  -3  -6 -12          1.02         -2.15         2.64 o                         
  -2  -6 -12          6.95          4.56         2.42 o                         
  -1  -6 -12          0.05          1.64         1.29 o                         
   0  -6 -12        403.14        409.58         5.73 o                         
   1  -6 -12          6.76          8.12         1.14 o                         
   2  -6 -12         27.28         19.63         1.81 o                         
   3  -6 -12         14.22         12.42         1.78 o                         
   4  -6 -12          5.50          7.50         3.84 o                         
  -2  -7 -11         11.59          8.01         2.76 o                         
  -1  -7 -11          1.95          0.15         1.43 o                         
   0  -7 -11        318.38        316.85         4.86 o                         
   1  -7 -11        221.35        227.92         4.19 o                         
   2  -7 -11         96.44         83.14         2.59 o                         
   3  -7 -11          0.00         -0.43         1.74 o                         
   4  -7 -11         77.37         55.60         5.30 o                         
  -1  -8 -10          0.09          1.27         1.64 o                         
   0  -8 -10        231.37        230.35         4.00 o                         
   1  -8 -10         28.50         29.72         1.92 o                         
   2  -8 -10         13.94         15.46         2.43 o                         
   3  -8 -10         24.94         17.23         2.06 o                         
   0  -9  -9          7.81          6.32         1.67 o                         
   1  -9  -9         12.59         11.06         1.78 o                         
   2  -9  -9         41.32         43.46         2.97 o                         
  -1   5 -24          4.02          8.22         2.22 o                         
   0   5 -24         22.07         17.92         1.87 o                         
   1   5 -24          2.27          3.66         2.43 o                         
  -2   4 -23         27.18         31.35         3.79 o                         
  -1   4 -23         57.16         59.43         3.24 o                         
   0   4 -23         24.72         24.02         1.93 o                         
   1   4 -23          5.51          7.15         1.53 o                         
   2   4 -23         21.36         13.92         3.07 o                         
  -3   3 -22        139.69        123.59         4.77 o                         
  -2   3 -22         63.15         66.14         3.83 o                         
  -1   3 -22        205.17        207.36         4.02 o                         
   0   3 -22         38.47         39.69         2.26 o                         
   1   3 -22         73.39         79.11         2.68 o                         
   2   3 -22         36.12         39.34         2.76 o                         
   3   3 -22         53.87         60.92         3.46 o                         
  -3   2 -21         22.01         16.28         1.90 o                         
  -2   2 -21        249.45        245.78         5.06 o                         
  -1   2 -21        129.05        129.29         2.66 o                         
   0   2 -21        157.43        148.67         3.27 o                         
   1   2 -21          3.30          3.46         1.38 o                         
   2   2 -21        127.60        146.25         4.82 o                         
   3   2 -21         20.78         16.70         1.57 o                         
   4   2 -21         84.11        103.70         5.52 o                         
  -3   1 -20         44.03         33.15         2.42 o                         
  -2   1 -20         88.18         81.31         2.74 o                         
  -1   1 -20        403.87        424.97         6.36 o                         
   0   1 -20         19.44         19.78         1.60 o                         
   1   1 -20        581.36        575.79         8.05 o                         
   2   1 -20         19.65         19.38         2.22 o                         
   3   1 -20         95.90        107.18         2.70 o                         
   4   1 -20          1.30          4.68         4.07 o                         
  -4   0 -19         32.16         46.25         6.92 o                         
  -3   0 -19          0.27         -0.99         1.52 o                         
  -2   0 -19        223.87        231.39         4.05 o                         
  -1   0 -19         82.88         86.33         2.24 o                         
   0   0 -19         43.15         30.88         1.67 o                         
   1   0 -19        349.65        365.15         5.34 o                         
   2   0 -19         95.95         88.66         2.99 o                         
   3   0 -19         71.08         79.90         2.17 o                         
   4   0 -19         42.10         45.63         3.17 o                         
  -4  -1 -18         52.18         41.03         7.25 o                         
  -3  -1 -18         78.53         83.52         3.10 o                         
  -2  -1 -18        409.98        407.46         5.76 o                         
  -1  -1 -18          0.62          1.02         1.11 o                         
   0  -1 -18        317.03        329.92         4.97 o                         
   1  -1 -18         20.57         23.15         1.40 o                         
   2  -1 -18        661.00        664.88         9.03 o                         
   3  -1 -18         17.09         16.67         1.45 o                         
   4  -1 -18         60.48         71.24         3.95 o                         
   5  -1 -18          7.10          9.16         2.34 o                         
  -4  -2 -17         11.95         20.35         4.52 o                         
  -3  -2 -17         39.30         42.17         2.28 o                         
  -2  -2 -17         32.50         29.01         2.70 o                         
  -1  -2 -17         28.50         35.82         1.77 o                         
   0  -2 -17          0.76          3.17         0.86 o                         
   1  -2 -17         37.51         35.01         1.79 o                         
   2  -2 -17        104.07        106.25         3.64 o                         
   3  -2 -17        156.50        144.35         3.34 o                         
   4  -2 -17         48.29         44.22         3.78 o                         
   5  -2 -17         58.53         55.03         3.40 o                         
  -3  -3 -16          5.26          5.46         1.75 o                         
  -2  -3 -16         40.30         46.83         3.09 o                         
  -1  -3 -16        326.98        315.31         4.71 o                         
   0  -3 -16        279.60        258.62         3.93 o                         
   1  -3 -16        236.60        231.97         4.05 o                         
   2  -3 -16         86.68         85.66         4.02 o                         
   3  -3 -16        254.95        273.77         5.23 o                         
   4  -3 -16        189.00        202.49         6.74 o                         
   5  -3 -16         39.01         43.93         3.28 o                         
  -3  -4 -15          3.91          5.30         1.86 o                         
  -2  -4 -15        203.41        185.05         4.09 o                         
  -1  -4 -15          9.28          7.32         1.36 o                         
   0  -4 -15        252.65        283.44         4.12 o                         
   1  -4 -15        131.38        139.28         3.49 o                         
   2  -4 -15        255.66        266.35         4.33 o                         
   3  -4 -15        112.62        105.12         3.37 o                         
   4  -4 -15         30.83         30.29         3.82 o                         
   5  -4 -15          8.67         13.02         2.32 o                         
  -3  -5 -14          8.85         14.06         2.46 o                         
  -2  -5 -14        104.27        101.51         3.42 o                         
  -1  -5 -14         41.16         44.40         1.99 o                         
   0  -5 -14         30.25         35.42         1.72 o                         
   1  -5 -14        187.22        183.53         3.43 o                         
   2  -5 -14        241.36        234.06         4.17 o                         
   3  -5 -14          9.39         10.21         1.52 o                         
   4  -5 -14         24.30         24.72         3.89 o                         
   5  -5 -14         19.34         22.42         2.55 o                         
  -2  -6 -13          7.99          6.59         2.68 o                         
  -1  -6 -13         35.31         34.01         2.05 o                         
   0  -6 -13          1.31          5.35         1.26 o                         
   1  -6 -13         50.93         49.28         2.14 o                         
   2  -6 -13         27.63         26.66         1.94 o                         
   3  -6 -13          0.01         -0.69         1.47 o                         
   4  -6 -13         16.93          9.70         3.95 o                         
  -2  -7 -12         29.48         28.59         3.44 o                         
  -1  -7 -12          0.77          1.77         1.57 o                         
   0  -7 -12        102.90        105.42         2.78 o                         
   1  -7 -12         41.57         45.24         2.24 o                         
   2  -7 -12        153.28        152.33         3.35 o                         
   3  -7 -12         80.46         77.99         3.57 o                         
   4  -7 -12         57.02         47.15         9.36 o                         
  -1  -8 -11         17.47         19.85         2.04 o                         
   0  -8 -11         14.08         14.36         1.71 o                         
   1  -8 -11         20.10         22.82         1.81 o                         
   2  -8 -11          1.59          4.60         2.56 o                         
   3  -8 -11         42.31         46.70         2.84 o                         
   0  -9 -10          0.36          3.28         1.82 o                         
   1  -9 -10          0.40          3.93         1.69 o                         
   2  -9 -10         62.18         69.27         3.52 o                         
   0   5 -25         56.45         66.89         3.13 o                         
  -2   4 -24         30.46         38.11         3.77 o                         
  -1   4 -24          0.37          5.07         2.11 o                         
   0   4 -24         46.84         47.30         2.73 o                         
   1   4 -24         31.69         28.90         2.13 o                         
   2   4 -24         21.13         25.13         5.16 o                         
  -2   3 -23         75.92         67.31         4.11 o                         
  -1   3 -23          1.83          2.11         1.46 o                         
   0   3 -23          0.41          1.11         1.75 o                         
   1   3 -23          1.48          1.58         1.58 o                         
   2   3 -23         41.89         46.53         3.06 o                         
   3   3 -23          0.53          3.20         2.14 o                         
  -3   2 -22         11.85          8.56         2.14 o                         
  -2   2 -22        222.85        234.33         5.08 o                         
  -1   2 -22          3.36          4.65         1.22 o                         
   0   2 -22          2.14          2.05         1.57 o                         
   1   2 -22          1.37          3.29         1.38 o                         
   2   2 -22         88.58         97.12         6.63 o                         
   3   2 -22          1.53          1.63         1.63 o                         
  -3   1 -21        230.93        223.66         5.32 o                         
  -2   1 -21        138.73        134.77         3.17 o                         
  -1   1 -21         12.11         10.84         1.67 o                         
   0   1 -21          0.20          1.33         1.77 o                         
   1   1 -21         18.85         20.99         1.54 o                         
   2   1 -21        113.00        115.73         3.25 o                         
   3   1 -21         10.73         12.69         1.70 o                         
   4   1 -21         32.58         33.65         4.45 o                         
  -3   0 -20         25.31         22.16         1.98 o                         
  -2   0 -20          5.94          4.98         2.60 o                         
  -1   0 -20        120.92        118.88         2.76 o                         
   0   0 -20        151.32        152.39         3.04 o                         
   1   0 -20         38.49         45.34         2.00 o                         
   2   0 -20        125.79        121.05         3.49 o                         
   3   0 -20         38.42         40.04         2.27 o                         
   4   0 -20         38.73         30.94         4.13 o                         
  -3  -1 -19          0.08          2.12         1.72 o                         
  -2  -1 -19        280.85        270.29         5.00 o                         
  -1  -1 -19        171.07        150.78         2.98 o                         
   0  -1 -19          0.02         -0.15         1.11 o                         
   1  -1 -19         48.68         41.75         1.98 o                         
   2  -1 -19         71.28         76.25         2.89 o                         
   3  -1 -19          2.93          2.86         1.25 o                         
   4  -1 -19         25.36         30.02         4.22 o                         
  -3  -2 -18        143.07        144.42         3.89 o                         
  -2  -2 -18        102.34        111.87         3.41 o                         
  -1  -2 -18          0.35         -0.84         1.08 o                         
   0  -2 -18         28.50         32.27         1.50 o                         
   1  -2 -18        153.95        155.51         3.38 o                         
   2  -2 -18         46.54         61.16         2.74 o                         
   3  -2 -18         55.31         55.52         2.22 o                         
   4  -2 -18        100.01         97.81         3.81 o                         
   5  -2 -18         40.85         36.82         2.76 o                         
  -3  -3 -17         52.27         59.38         3.11 o                         
  -2  -3 -17         48.45         53.47         3.46 o                         
  -1  -3 -17          3.10         -0.68         1.11 o                         
   0  -3 -17        494.10        499.70         6.42 o                         
   1  -3 -17        141.16        128.75         3.18 o                         
   2  -3 -17         37.48         33.13         2.57 o                         
   3  -3 -17         27.60         25.05         1.93 o                         
   4  -3 -17          5.22         15.50         3.86 o                         
   5  -3 -17          1.15          2.87         2.32 o                         
  -3  -4 -16         26.92         27.67         2.66 o                         
  -2  -4 -16        145.43        127.52         3.87 o                         
  -1  -4 -16          0.17          0.88         1.17 o                         
   0  -4 -16         50.75         38.45         1.75 o                         
   1  -4 -16         99.01         89.91         2.97 o                         
   2  -4 -16        510.69        498.35         6.92 o                         
   3  -4 -16          1.01          0.04         1.59 o                         
   4  -4 -16        137.21        144.55         5.45 o                         
   5  -4 -16         99.19         99.25         7.06 o                         
  -3  -5 -15         61.43         71.06         4.16 o                         
  -2  -5 -15          9.81         11.78         2.71 o                         
  -1  -5 -15         35.26         27.15         1.83 o                         
   0  -5 -15        156.41        141.32         3.04 o                         
   1  -5 -15         61.46         67.28         2.40 o                         
   2  -5 -15        350.66        341.51         5.39 o                         
   3  -5 -15         21.79         18.35         1.96 o                         
   4  -5 -15        189.88        177.42         5.81 o                         
  -2  -6 -14         31.70         24.46         3.36 o                         
  -1  -6 -14         51.63         54.72         2.53 o                         
   0  -6 -14         23.64         25.88         1.65 o                         
   1  -6 -14          3.15          5.13         1.24 o                         
   2  -6 -14        199.11        179.42         3.49 o                         
   3  -6 -14          4.94          7.52         1.72 o                         
   4  -6 -14          0.14          6.31         4.74 o                         
  -2  -7 -13         15.46         32.71         3.59 o                         
  -1  -7 -13         13.04         17.38         1.82 o                         
   0  -7 -13        148.02        142.51         3.20 o                         
   1  -7 -13         68.40         70.82         2.65 o                         
   2  -7 -13          3.48          2.49         2.22 o                         
   3  -7 -13         41.43         41.76         2.56 o                         
  -1  -8 -12         20.67         28.35         2.39 o                         
   0  -8 -12         88.90         91.54         2.85 o                         
   1  -8 -12         39.52         39.63         2.28 o                         
   2  -8 -12          4.09          2.05         2.88 o                         
   3  -8 -12         81.04         69.99         3.59 o                         
   1  -9 -11          5.06         -0.65         2.80 o                         
  -1   4 -25         23.44         17.32         2.67 o                         
   0   4 -25         53.12         47.22         3.58 o                         
   1   4 -25         58.00         59.62         3.01 o                         
  -2   3 -24         53.78         60.80         4.07 o                         
  -1   3 -24         40.22         31.76         2.16 o                         
   0   3 -24          5.72          8.17         1.77 o                         
   1   3 -24        146.64        146.32         4.40 o                         
   2   3 -24         70.55         88.01         3.76 o                         
  -2   2 -23         21.13         22.69         3.63 o                         
  -1   2 -23         40.72         41.30         2.11 o                         
   0   2 -23         88.12         86.48         2.96 o                         
   1   2 -23         22.53         28.25         1.88 o                         
   2   2 -23         29.69         33.00         2.83 o                         
   3   2 -23          1.16          1.74         1.80 o                         
  -3   1 -22          7.14          5.58         2.52 o                         
  -2   1 -22          6.33          7.48         2.01 o                         
  -1   1 -22         10.82          6.90         1.52 o                         
   0   1 -22         33.56         37.67         2.48 o                         
   1   1 -22         27.83         26.40         1.88 o                         
   2   1 -22        114.04        122.64         4.09 o                         
   3   1 -22          1.20         -1.24         1.65 o                         
   4   1 -22         56.60         51.89         4.80 o                         
  -3   0 -21         18.18         17.17         2.06 o                         
  -2   0 -21        287.63        294.26         4.95 o                         
  -1   0 -21          0.10         -0.76         1.22 o                         
   0   0 -21         17.39         18.48         1.85 o                         
   1   0 -21         51.61         56.39         2.18 o                         
   2   0 -21         96.66        103.62         4.43 o                         
   3   0 -21         23.39         22.25         1.77 o                         
  -3  -1 -20         14.99         14.56         2.25 o                         
  -2  -1 -20         51.34         52.59         2.99 o                         
  -1  -1 -20         33.56         31.74         1.70 o                         
   0  -1 -20         22.49         25.95         1.66 o                         
   1  -1 -20         86.79         88.15         2.69 o                         
   2  -1 -20        176.59        189.45         3.77 o                         
   3  -1 -20         35.16         40.66         2.14 o                         
   4  -1 -20         12.01         11.13         3.47 o                         
  -3  -2 -19         71.14         75.03         3.95 o                         
  -2  -2 -19        104.12        105.86         3.53 o                         
  -1  -2 -19        122.53        118.10         2.81 o                         
   0  -2 -19        428.79        371.13         5.13 o                         
   1  -2 -19          0.40          0.67         1.24 o                         
   2  -2 -19        218.69        225.71         4.76 o                         
   3  -2 -19         58.57         54.70         2.40 o                         
   4  -2 -19         72.65         81.89         4.75 o                         
  -3  -3 -18          7.73          9.21         2.55 o                         
  -2  -3 -18         34.79         42.59         3.59 o                         
  -1  -3 -18         41.31         32.72         1.78 o                         
   0  -3 -18        106.95         83.50         2.10 o                         
   1  -3 -18         54.49         64.97         2.39 o                         
   2  -3 -18         52.26         57.20         3.00 o                         
   3  -3 -18         18.97         24.45         2.11 o                         
   4  -3 -18         10.60         12.48         5.53 o                         
  -3  -4 -17         34.32         38.94         3.02 o                         
  -2  -4 -17         48.09         38.68         3.82 o                         
  -1  -4 -17          6.14          7.50         1.37 o                         
   0  -4 -17         54.05         50.02         1.97 o                         
   1  -4 -17        572.79        560.90         8.17 o                         
   2  -4 -17         61.23         75.54         2.64 o                         
   3  -4 -17         41.90         33.79         2.12 o                         
   4  -4 -17         42.71         55.60         6.30 o                         
  -2  -5 -16         46.05         41.80         3.44 o                         
  -1  -5 -16          3.73          3.14         1.38 o                         
   0  -5 -16         70.15         65.38         2.19 o                         
   1  -5 -16          9.85          7.43         1.25 o                         
   2  -5 -16         71.98         61.71         2.64 o                         
   3  -5 -16         15.28         16.61         1.83 o                         
   4  -5 -16         22.97         10.79         8.86 o                         
  -2  -6 -15         26.46         18.53         3.56 o                         
  -1  -6 -15          0.28         -0.39         1.50 o                         
   0  -6 -15         50.58         47.50         2.09 o                         
   1  -6 -15         76.72         64.67         2.71 o                         
   2  -6 -15        267.38        269.60         4.83 o                         
   3  -6 -15         29.62         20.30         2.29 o                         
   4  -6 -15          4.09         16.04         5.01 o                         
  -1  -7 -14        147.81        152.26         4.23 o                         
   0  -7 -14          5.85          6.17         1.63 o                         
   1  -7 -14         21.84         22.83         1.81 o                         
   2  -7 -14         14.89         19.74         2.42 o                         
   3  -7 -14          0.05          1.37         2.10 o                         
   0  -8 -13         28.49         30.11         2.22 o                         
   1  -8 -13         22.09         20.75         2.08 o                         
   2  -8 -13         25.29         31.06         3.04 o                         
  -1   3 -25        149.36        146.72         4.90 o                         
   0   3 -25         92.64         91.02         3.63 o                         
   1   3 -25         57.42         64.52         3.11 o                         
   2   3 -25         17.96         27.98         3.97 o                         
  -2   2 -24         36.21         45.02         4.02 o                         
  -1   2 -24          8.67          6.21         1.55 o                         
   0   2 -24        286.50        280.68         7.20 o                         
   1   2 -24         19.56         21.75         1.96 o                         
   2   2 -24         37.16         37.28         3.15 o                         
   3   2 -24         27.99         37.43         2.84 o                         
  -2   1 -23         57.55         57.74         3.03 o                         
  -1   1 -23         80.57         85.57         3.06 o                         
   0   1 -23         57.71         67.28         3.98 o                         
   1   1 -23          1.85          1.61         1.52 o                         
   2   1 -23         79.55         74.55         5.10 o                         
   3   1 -23         99.00        111.17         3.63 o                         
  -3   0 -22        110.18        112.74         5.09 o                         
  -2   0 -22         41.39         40.26         3.11 o                         
  -1   0 -22         61.04         60.39         2.29 o                         
   0   0 -22          2.15          0.39         1.58 o                         
   1   0 -22         32.44         36.83         2.58 o                         
   2   0 -22         49.05         49.48         3.19 o                         
   3   0 -22          7.70         11.29         1.73 o                         
   4   0 -22         19.30         23.03         8.30 o                         
  -3  -1 -21          1.56          6.59         2.46 o                         
  -2  -1 -21         19.49         22.61         3.04 o                         
  -1  -1 -21          5.27          7.58         1.40 o                         
   0  -1 -21          2.10          1.63         1.28 o                         
   1  -1 -21         49.84         50.02         2.37 o                         
   2  -1 -21          7.95          8.80         2.33 o                         
   3  -1 -21          2.56          4.61         1.49 o                         
   4  -1 -21          9.05         10.33         4.78 o                         
  -3  -2 -20          3.54          7.35         2.69 o                         
  -2  -2 -20         33.50         32.56         3.20 o                         
  -1  -2 -20         16.02         18.45         1.52 o                         
   0  -2 -20        343.18        345.53         4.97 o                         
   1  -2 -20          2.76          2.75         1.33 o                         
   2  -2 -20        116.50        124.90         4.32 o                         
   3  -2 -20         87.71         97.06         2.89 o                         
   4  -2 -20        187.01        180.01         6.33 o                         
  -3  -3 -19         72.21         75.99         4.50 o                         
  -2  -3 -19         35.30         35.13         3.29 o                         
  -1  -3 -19        147.75        163.59         3.43 o                         
   0  -3 -19         32.70         35.21         1.75 o                         
   1  -3 -19        140.53        145.80         3.38 o                         
   2  -3 -19         64.68         65.78         3.23 o                         
   3  -3 -19         94.09        103.61         3.77 o                         
   4  -3 -19         61.42         60.39         6.58 o                         
  -2  -4 -18         14.02         17.04         4.02 o                         
  -1  -4 -18         49.58         48.93         2.39 o                         
   0  -4 -18        255.34        249.42         3.69 o                         
   1  -4 -18          0.15          1.07         1.17 o                         
   2  -4 -18         43.85         44.15         2.73 o                         
   3  -4 -18        107.79        101.94         3.26 o                         
   4  -4 -18         74.65         76.04         6.94 o                         
  -2  -5 -17         20.89         30.41         4.43 o                         
  -1  -5 -17          2.60          4.74         1.56 o                         
   0  -5 -17         28.70         32.31         1.87 o                         
   1  -5 -17        103.76         94.93         2.88 o                         
   2  -5 -17         56.67         51.07         2.77 o                         
   3  -5 -17         52.03         53.85         2.78 o                         
   4  -5 -17         14.87         24.56         6.83 o                         
  -2  -6 -16          7.11         10.62         4.55 o                         
  -1  -6 -16         30.02         33.87         2.16 o                         
   0  -6 -16         70.58         73.33         2.54 o                         
   1  -6 -16         97.91         91.45         3.11 o                         
   2  -6 -16          6.72          9.64         2.44 o                         
   3  -6 -16         18.27         22.76         2.25 o                         
  -1  -7 -15          1.21          4.22         1.93 o                         
   0  -7 -15         21.56         18.47         1.78 o                         
   1  -7 -15         52.13         50.59         2.45 o                         
   2  -7 -15         38.41         25.98         2.84 o                         
   3  -7 -15         28.24         35.29         2.48 o                         
   0  -8 -14         89.58         98.32         4.22 o                         
   1  -8 -14          0.77          1.63         1.87 o                         
   2  -8 -14          6.85          9.53         2.98 o                         
   0   3 -26         59.25         54.77         3.50 o                         
   1   3 -26          1.83          1.59         2.14 o                         
  -1   2 -25          3.66          1.62         1.68 o                         
   0   2 -25         67.25         61.00         4.45 o                         
   1   2 -25          4.38          5.99         2.01 o                         
   2   2 -25         92.68         88.80         4.75 o                         
  -2   1 -24         27.21         26.16         2.95 o                         
  -1   1 -24         46.15         49.85         2.88 o                         
   0   1 -24         20.09         26.05         2.29 o                         
   1   1 -24         74.09         75.41         3.15 o                         
   2   1 -24         15.70         20.19         3.68 o                         
   3   1 -24          6.13          4.96         2.08 o                         
  -2   0 -23          4.95          6.44         3.25 o                         
  -1   0 -23         51.46         49.22         2.78 o                         
   0   0 -23         20.46         19.67         2.11 o                         
   1   0 -23          0.53          1.24         1.74 o                         
   2   0 -23         13.35         21.07         3.20 o                         
   3   0 -23         37.04         33.04         2.18 o                         
  -2  -1 -22         68.34         70.23         3.63 o                         
  -1  -1 -22         16.06         13.98         1.65 o                         
   0  -1 -22          2.86          2.21         1.46 o                         
   1  -1 -22         29.64         28.21         1.78 o                         
   2  -1 -22        125.49        132.65         3.54 o                         
   3  -1 -22          1.54          2.21         1.60 o                         
   4  -1 -22         22.55         38.94         4.36 o                         
  -2  -2 -21         50.05         37.95         5.32 o                         
  -1  -2 -21         92.78         82.19         2.84 o                         
   0  -2 -21         11.87         16.95         1.69 o                         
   1  -2 -21         30.34         34.21         2.02 o                         
   2  -2 -21         56.42         60.82         3.29 o                         
   3  -2 -21         89.85         87.02         3.01 o                         
   4  -2 -21         84.22         88.28         9.28 o                         
  -2  -3 -20         12.42         18.25         4.16 o                         
  -1  -3 -20         79.17         75.15         2.79 o                         
   0  -3 -20          0.31         -0.69         1.46 o                         
   1  -3 -20        140.35        139.06         3.47 o                         
   2  -3 -20        188.89        196.99         5.01 o                         
   3  -3 -20        182.48        186.35         4.11 o                         
   4  -3 -20         68.09         73.18         7.02 o                         
  -2  -4 -19         69.69         79.15         4.75 o                         
  -1  -4 -19         60.46         65.80         2.77 o                         
   0  -4 -19         71.88         64.12         2.22 o                         
   1  -4 -19         15.51         11.93         1.48 o                         
   2  -4 -19         55.73         55.30         3.09 o                         
   3  -4 -19        176.33        178.00         4.11 o                         
   4  -4 -19         30.25         36.61         6.69 o                         
  -2  -5 -18         79.51         82.99         5.28 o                         
  -1  -5 -18         14.51          9.35         1.75 o                         
   0  -5 -18          0.02          1.00         1.41 o                         
   1  -5 -18         41.56         42.57         2.34 o                         
   2  -5 -18         31.78         36.34         2.90 o                         
   3  -5 -18         58.48         59.33         3.40 o                         
  -1  -6 -17         51.27         46.03         3.20 o                         
   0  -6 -17         67.42         79.18         2.53 o                         
   1  -6 -17         48.17         45.12         2.43 o                         
   2  -6 -17         16.26         14.68         2.73 o                         
   3  -6 -17          9.27          8.70         2.14 o                         
   0  -7 -16          0.92          0.23         1.69 o                         
   1  -7 -16          9.40         11.28         1.83 o                         
   2  -7 -16         13.04          9.61         3.23 o                         
  -1   2 -26         15.67         12.07         2.03 o                         
   0   2 -26         15.76         17.68         2.89 o                         
   1   2 -26         23.99         29.02         2.46 o                         
  -1   1 -25         20.72         23.64         2.23 o                         
   0   1 -25          1.73         -1.30         2.22 o                         
   1   1 -25          6.23          6.29         1.99 o                         
   2   1 -25         13.22          7.36         3.43 o                         
  -2   0 -24         21.33         14.75         3.83 o                         
  -1   0 -24         37.83         46.48         2.86 o                         
   0   0 -24         14.28         13.55         2.17 o                         
   1   0 -24          9.94          9.39         2.20 o                         
   2   0 -24         77.52         77.69         4.72 o                         
   3   0 -24          4.00          2.79         2.24 o                         
  -2  -1 -23         87.62         89.96         4.95 o                         
  -1  -1 -23         13.22         10.57         1.55 o                         
   0  -1 -23          0.34         -1.04         1.84 o                         
   1  -1 -23         48.45         50.49         2.78 o                         
   2  -1 -23         14.63         19.56         2.93 o                         
   3  -1 -23          0.04          0.36         1.78 o                         
  -2  -2 -22          3.46          6.48         5.58 o                         
  -1  -2 -22          0.17          0.15         1.59 o                         
   0  -2 -22         45.84         51.34         2.91 o                         
   1  -2 -22         66.08         72.31         3.01 o                         
   2  -2 -22          7.81         12.11         2.89 o                         
   3  -2 -22          8.86          7.08         1.81 o                         
  -2  -3 -21         36.73         42.48         4.68 o                         
  -1  -3 -21         85.88         90.86         3.33 o                         
   0  -3 -21        102.43         93.15         2.96 o                         
   1  -3 -21         20.32         19.49         1.91 o                         
   2  -3 -21         84.42         84.10         3.23 o                         
   3  -3 -21         71.62         80.54         3.38 o                         
  -2  -4 -20         31.15         35.97         4.81 o                         
  -1  -4 -20         14.44         14.81         1.98 o                         
   0  -4 -20         14.66         13.47         1.62 o                         
   1  -4 -20          3.04          3.31         1.54 o                         
   2  -4 -20         22.88         27.35         3.26 o                         
   3  -4 -20        132.51        131.75         4.21 o                         
  -1  -5 -19         12.12          8.24         2.05 o                         
   0  -5 -19         39.25         35.50         2.06 o                         
   1  -5 -19         48.99         47.88         2.47 o                         
   2  -5 -19         31.58         25.27         3.21 o                         
   3  -5 -19         68.50         66.15         3.37 o                         
  -1  -6 -18          7.84          9.80         2.12 o                         
   0  -6 -18         44.67         53.27         2.52 o                         
   1  -6 -18         65.85         82.20         3.59 o                         
   2  -6 -18          8.61          9.56         2.88 o                         
   3  -6 -18          1.18          4.49         2.19 o                         
   1  -7 -17         22.78         27.13         2.36 o                         
   2  -7 -17         20.11         28.50         3.35 o                         
  -1   1 -26         55.79         42.68         6.10 o                         
   0   1 -26          1.54          2.65         2.64 o                         
   1   1 -26          0.74          1.94         2.16 o                         
  -1   0 -25          2.60          0.42         2.20 o                         
   0   0 -25          0.21          3.37         2.24 o                         
   1   0 -25         67.13         76.72         3.98 o                         
   2   0 -25         12.18          9.50         3.80 o                         
  -1  -1 -24          5.99          9.93         1.90 o                         
   0  -1 -24          4.84          5.52         1.81 o                         
   1  -1 -24         55.62         59.30         3.17 o                         
   2  -1 -24          2.78          4.55         3.15 o                         
   3  -1 -24         12.89         15.30         2.31 o                         
  -1  -2 -23         20.87         24.18         2.04 o                         
   0  -2 -23         28.26         31.99         2.44 o                         
   1  -2 -23         12.73         13.05         2.26 o                         
   2  -2 -23        135.50        147.84         4.22 o                         
   3  -2 -23          3.22          3.39         1.93 o                         
  -1  -3 -22         24.16         13.42         2.11 o                         
   0  -3 -22          9.61         11.89         1.97 o                         
   1  -3 -22          1.13          3.35         2.38 o                         
   2  -3 -22        124.61        127.78         4.87 o                         
   3  -3 -22         42.13         35.70         2.72 o                         
  -1  -4 -21         23.25         23.09         2.28 o                         
   0  -4 -21          1.07         -0.65         2.17 o                         
   1  -4 -21         90.41         99.12         3.23 o                         
   2  -4 -21         14.14          7.50         3.65 o                         
   3  -4 -21         84.08        104.48         4.22 o                         
  -1  -5 -20          2.82          4.56         2.15 o                         
   0  -5 -20          0.20         -1.91         2.19 o                         
   1  -5 -20          0.75         -2.35         2.49 o                         
   2  -5 -20         83.05         82.39         4.37 o                         
   3  -5 -20         20.43         19.61         2.53 o                         
   0  -6 -19         12.18         11.12         2.01 o                         
   1  -6 -19         15.09         16.22         2.14 o                         
   2  -6 -19         97.03         89.71         3.95 o                         
   0   0 -26          0.38         -2.29         2.29 o                         
   1   0 -26         36.68         43.19         2.95 o                         
  -1  -1 -25          2.89          1.56         2.26 o                         
   0  -1 -25        107.46        112.62         3.59 o                         
   1  -1 -25         78.63         75.05         3.55 o                         
   2  -1 -25         43.42         45.64         4.29 o                         
  -1  -2 -24          1.56          1.67         1.94 o                         
   0  -2 -24         96.65        102.39         4.35 o                         
   1  -2 -24          0.26          0.78         2.04 o                         
   2  -2 -24         74.00         77.19         3.92 o                         
  -1  -3 -23          0.35         -0.99         2.36 o                         
   0  -3 -23         19.79         13.34         2.47 o                         
   1  -3 -23        154.43        152.44         3.89 o                         
   2  -3 -23          2.68         -4.03         8.19 o                         
   0  -4 -22         17.85         25.50         2.71 o                         
   1  -4 -22         67.48         73.69         3.46 o                         
   2  -4 -22         15.87         19.24         4.07 o                         
   0  -5 -21         53.47         52.26         3.33 o                         
   1  -5 -21         39.44         41.05         2.70 o                         
   2  -5 -21         55.38         59.69         3.73 o                         
   0  -2 -25        135.87        137.74         5.27 o                         
   1  -2 -25         62.48         70.46         4.29 o                         
   0  -3 -24         19.31         21.31         2.75 o                         
   1  -3 -24         16.69         15.85         2.30 o                         
   1  -4 -23          2.35          6.03         2.19 o                         
                                                                                
